# Supplementary material for: Actin polymerisation and crosslinking drive left-right asymmetry in single cell and cell collectives
Source: Nat Commun. 2023 Feb 11;14:776. doi: 10.1038/s41467-023-35918-1 (PMC9922260; doi:10.1038/s41467-023-35918-1)
Supplement: Supplementary file 13 — Source Data [file 41467_2023_35918_MOESM13_ESM.xlsx]

## Sheet: Fig. 1i,j,k
Figure 1i-k
		Mean angle RF tilt (°)
		Control siRNA	mDia1 siRNA	mDia1 siRNA+GFP-mDia1FL
		21.2841	7.13669	-7.00992
		4.42498	2.09105	7.0025
		12.2502	2.01156	17.7764
		5.53633	2.3303	-3.03222
		16.1754	13.5525	11.6128
		-2.20882	19.6409	12.1368
		17.136	1.03283	16.1727
		24.5206	0.991736	11.4406
		15.1501	11.1287	5.6674
		8.27023	14.4331	-3.84138
		-0.502213	9.44659	1.57031
		-1.36525	1.37702	6.07465
		7.47969	8.20544	12.7651
		18.9532	-11.6947	7.73695
		5.33162	-1.59468	9.83184
		6.30081	2.97482	14.6318
		10.678	6.09375	5.9293
		24.562	-7.26351	33.084
		14.7726	14.286	5.23861
		11.577	-0.327778	-16.997
		1.25301	3.81789	5.22646
		7.70355	2.43304	4.0441
		11.9043	0.01241	-5.86374
		7.61467	15.0278	6.21457
		3.69275	1.82397	2.02726
		16.7015	-3.8724	21.1063
		8.26913	11.7752	25.3775
		0.976381	0.431564	-6.20224
		-4.27947	2.23222	11.3835
		-0.707392	-2.53087	5.97136
		29.2264	13.5567	-7.81822
		2.54856	0.70868	-4.01831
		0.7674	-1.22012	19.6441
		12.2281	9.2341	11.3896
		-1.83263	10.5233	25.961
		7.83546	9.29563	-14.3556
		15.6973	-3.16254	5.60778
		6.62726	11.045	-2.82761
		10.67	1.06276	-5.21315
		11.1411	4.02728	6.35622
		4.72065	-0.491457	4.23553
		18.0479	2.57361	9.7205
		3.3295	5.3008	17.491
		2.65124	6.81071	-4.60619
		1.37528	-0.536077	6.2609
		8.96049	-1.74856	1.75827
		-18.0343	11.8776	23.6101
		4.70997	1.61164	-7.0676
		8.79181	10.2689	6.85178
		4.29712	1.69898	3.57983
		15.7296	3.53972	19.1524
		12.3144	11.9347	4.36763
		7.33338	3.41564	7.00215
		4.5885	4.635	-3.87245
		13.5569	2.1416	-9.47923
		-10.9487	6.73799	12.4262
		12.5938	1.75401	5.37623
		4.54654	1.52482	20.4439
		27.4763	7.90779	6.91908
		26.3355	10.6501	-1.09394
		3.63863	5.17941	27.1558
		6.50216	5.31774	7.23363
		1.27812	6.05492	16.3484
		2.97263	23.9549	5.78218
		-4.75576	2.23519	-2.49826
		-0.485805	3.23345	22.1486
		4.28769	-0.615425	21.6195
		-0.576277	-3.07196	10.1907
		3.19703	8.19071	6.52226
		14.6952	3.92627	8.43055
		15.2119	18.8367	-2.8657
		-0.386769	-0.808939	-1.54223
		13.5483	6.36776	1.76743
		23.3887	6.37997	27.7824
		4.07812	0.859532	-3.23925
		5.59836	-4.0012	25.8279
		10.9364	10.2759	-8.5428
		13.0217	4.92065	19.9196
		12.9201	-13.65	9.16546
		0.728356	6.22081	2.22841
		11.8367	4.54478	-18.3308
		21.7396	4.89655	30.8477
		2.97826	-2.06684	3.80497
		9.80207	-2.13739	18.5703
		9.1375	-3.98606	8.3792
		7.31681	-2.58551	19.4782
		12.1518	7.55836	9.91983
		23.2707	21.4165	-1.65793
		0.0394061	-3.40826	30.5792
		3.06009	7.71429	3.41063
		17.3399	15.5773	26.7778
		20.4596	1.25843	13.7043
		5.23198	-3.0991	15.2097
		4.35249	-8.91637	-18.7379
		15.086	5.98655	8.89429
		20.6869	-2.81617	24.5187
		6.04837	4.73208	16.7359
		-0.205665	3.48962	17.4205
		6.34366	6.62294	25.1819
		11.4713	6.30947	28.8214
		-2.76636	-0.695556	24.4538
		1.25166	-0.652412	12.1245
		4.08622	-7.64394	11.5905
		24.9134	10.038	0.188409
		10.0487	7.77621	31.4728
		14.1981	-27.6486	36.854
		17.2971	-4.53339	20.6734
		-18.8266	13.3701	30.6757
		14.3738	-3.55601	2.72349
		19.7459	1.18415	30.212
		15.8519	16.2878	18.513
		26.7275	-2.23939	15.1645
		6.45126	0.275079	27.4969
		29.7575	4.82913	30.6487
		10.6366	-1.07632	19.8335
		22.1475	0.423906	15.1354
		30.7171	2.11599	19.8843
		26.7519	-5.91672	10.3371
		15.0204	-2.71218	4.75583
		15.7104	0.853877	-1.05703
		28.3406	1.09963	14.4216
		23.8433	-22.9712	14.6802
		28.0413	6.78837	29.8168
		12.9392	-3.33241	8.88993
		31.0536	-7.13712	15.4529
		18.1535	-14.2718	29.7669
		6.45076	-2.62742	20.8277
		18.7872	-5.90538	6.77981
		-19.6437	4.16214	20.6712
		21.2093	-11.4161	19.2606
		29.5877	-7.05962	8.48251
		15.5076	-1.77163	12.0739
		22.9928	8.30892	20.6975
		15.4948	1.49195	25.6524
		19.5457	-9.08012	13.9769
		25.6855	6.11802	9.68471
		-5.07551	3.0148	3.94784
		30.7444	5.27957	17.9749
		24.8794	5.20914	23.339
		-4.82831	1.027	26.0234
		11.7088	-0.929358	17.5748
		29.1709	2.74932	27.9954
		19.5541	0.833996	21.9018
		17.5096	5.07168	23.3932
		25.656	2.10817	-1.02613
		21.5185	-2.14369	11.3152
		27.7015	9.10987	26.2371
		15.4226	-3.21061	3.1026
		31.9964	-3.98026	5.87548
		26.164	-0.618896	16.7771
		30.3354	7.67413	28.2298
		14.9706	14.4491	24.494
		-3.11562	-4.4514	-2.51445
		11.754	0.281018	22.437
		9.30924	6.28763	22.7933
		3.90992	1.93177	15.7619
		15.9005	1.13997	10.1346
		17.0978	7.88484	4.18319
		12.8164	17.7123	16.1838
		-3.95743	-0.6637	-0.643996
		15.8573	0.46653	-15.9259
		3.84969	4.1532	-8.6987
		28.1017	0.889272	33.4836
		10.4715	8.40927	2.45502
		18.8081	7.6821	13.581
		17.8873	-4.95335	22.6395
		22.3044	-13.584	33.5148
		0.460717	1.41501	-11.0617
		4.08204	-22.8172	18.6991
		-21.939	0.0546051	29.9655
		10.6981	5.05447	-1.33003
		10.9413	0.604607	12.6889
		21.5642	9.03524	4.95038
		12.9933	17.8185	17.9567
		10.2666	-1.22722	30.4843
		16.919	-4.96991
		18.7127	8.42261	18.019
		12.1661	5.05856
		21.2134	-13.3682
			8.86876
			9.07916
			6.97905
			3.25287
			-2.11447
			4.14533
			6.35369

## Sheet: Fig. 2d
Figure 2d
		Mean nematic director angle (°)				Mean nuclei orient. (°)
		Control siRNA	mDia1 siRNA			Control siRNA	mDia1 siRNA
		-0.431474	26.9334			24.0565	30.2167
		13.8877	29.851			1.22257	28.0607
		-0.61993	19.0058			-13.0974	18.2338
		22.8769	-17.8658			38.5926	-20.7702
		-8.18279	34.1998			28.7764	31.8241
		41.3498	23.2124			21.181	26.5866
		6.82949	9.10031			21.4282	9.0253
		13.5011	-10.0794			49.9336	-9.28327
		29.5682	-38.8612			-9.24916	-39.5179
		31.288	16.9868			-2.26957	33.3509
		-3.7833	-31.3054			28.0345	22.6501
		17.1023	17.8027			-3.97766	-29.5994
		21.9403	-11.2273			12.143	25.8783
		-2.82705	-66.4522			-4.62152	-10.6567
		49.3775	10.1893			5.56856	19.3085
		-24.4174	22.2169			41.0663	29.5782
		-4.37687	47.4446			20.4128	48.1786
		44.132	4.79516			26.515	2.37344
		19.0023	2.55732			61.2674	3.73492
		8.86297	39.6168			10.9578	32.0279
		22.0778	47.2711			25.0117	51.7618
		7.36146	6.94654			23.479	29.8088
		-4.06127	-35.9394			36.7297	-6.5324
		-24.5799	29.8354			-27.3923	43.2814
		17.1073	-2.16871			11.0605	32.3323
		-17.068	41.5717			62.7961	29.1948
		6.85811	32.3973			24.7015	36.7702
		0.56007	28.3837			-10.8004	-4.84696
		17.4631	32.9976			37.1438	-11.7981
		-4.22279	-10.4742			19.3332	29.7285
		17.5991	-8.41984			-72.8014	-9.84439
		15.6593	27.2883			13.7618	13.5497
		26.1253	-22.9688			39.9334	20.1088
		6.48068	5.26519			-9.5909	31.5352
		27.0152	17.7145			-30.8452	3.64958
		15.3243	31.7748			11.5548	-4.91015
		0.311634	3.98554			33.8843	-18.2774
		5.03482	-83.7091			-1.568	25.7718
		3.20314	-9.50141			9.87376	-3.68817
		0.855305	-17.8561			46.767	21.7702
		21.4623	18.8764			16.2429	37.3757
		16.0624	-9.90701			26.3053	-8.0729
		23.0683	22.614			-2.39465	-6.83115
		-10.0474	39.508			18.3741	13.4667
		-6.98448	-12.1461			88.5253	-9.34146
		1.42792	-9.94909			44.04	-19.4661
		18.0799	-2.21641			20.9257	41.0668
		-19.1243	-14.9327			31.7455	-3.06699
		-1.24268	-24.1455			9.7572	28.892
		-0.326803	31.4281			11.091	39.1552
		-72.1033	0.349079			3.33814	30.5178
		-1.30857	22.5958			30.1433	23.958
		29.1393	37.5636			24.579	-36.8028
		40.0015	31.1729			61.1996	-0.910954
		12.4622	27.606			22.4387	30.4132
		-2.69817	-27.9758			4.66576	24.586
		20.2067	3.51185			49.7199	-17.7914
		12.7972	30.1511			-22.5142	-21.2419
		23.2033	36.2907			4.40731	-24.301
		-0.28717	-20.6574			1.8196	22.7556
		54.1514	-23.7003			0.085852	-28.8277
		63.6417	-25.7631			43.0892	-12.303
		2.10566	7.6227			16.0101	-8.27347
		62.9423	-30.9155			-19.9232	18.478
		5.36431	-28.9322			49.8522	37.0904
		25.3756	-14.2459			28.3278	38.142
		-9.33804	13.4428			18.9439	33.5351
		40.3456	38.6196			25.102	28.0339
		3.5526	39.3153			25.7013	-16.501
		35.6254	26.5894			22.157	-5.65911
		-15.1206	28.0895			40.5145	-5.34898
		12.5717	-27.3286			21.1058	4.61238
		-9.48545	-20.1427			20.7214	43.7064
		-7.46474	-4.9447			-10.0384	5.26331
		13.9221	-15.0643			23.9503	32.6458
		35.4858	-6.66366			-11.568	-9.73407
		17.2367	39.0157			-5.57542	16.338
		38.4479	-2.66635			-4.20355	30.0273
		0.697006	-12.7476			-0.935963	10.0248
		-11.8647	8.99854			1.47704	-18.6708
		12.2081	-25.2602			9.23433	-21.7623
		-1.03104	28.3571			14.6611	38.5057
		-18.6304	-22.7281			31.3778	33.5943
		29.557	-20.1288			21.3452	2.02265
		44.6797	44.6599			3.43167	-11.9749
		13.9443	30.1714			-40.0985	31.5717
		21.5553	-0.169703			4.62015	-21.8107
		-0.0007733	-6.3756			19.904	-9.68244
		33.3222	25.5742			0.162487	-2.05658
		8.57752	-24.0172			37.1915	-28.114
		-3.6516	-15.0667			27.7015	10.9946
		4.03655	-9.25332			25.0284	21.2643
		-2.59172	-32.5316			20.7959	-10.8372
		23.6683	3.90838			23.3571	-38.2462
		2.93501	22.2619			35.1843	10.722
		12.0518	-39.9044			2.13008	-23.0108
		32.8833	-56.5738			-0.195204	18.519
		27.904	3.7326			9.5016	11.4605
		-77.6811	-22.5296			-2.5319	-9.44984
		3.6248	22.2831			26.9239	27.9518
		44.1094	-4.56767			8.42913	12.9871
		30.8368	-17.5766			25.4247	-12.0538
		6.85346	29.3344			13.2579	19.6214
		2.68198	11.0883			-5.71034	22.9524
		10.5149	-22.6531			-11.3372	2.3887
		12.3937	21.0083			31.8488	27.2228
		-6.21728	22.6432			51.2737	-11.6712
		22.9272	3.20316			25.1888	-28.6743
		16.4549	24.9694			22.9133	-27.328
		22.6939	-12.7805			9.4166	1.79342
		29.5087	-35.8692			-2.63212	32.6819
		24.0156	-26.818			6.2735	0.649433
		2.29175	-5.9732			28.6822	-45.911
		28.8919	-39.2825			25.5007	-6.08943
		11.9278	33.6455			22.4432	-4.71257
		-2.38971	-6.85873			-19.863	-1.4125
		18.8119	-12.0694			30.5041	-33.2976
		11.2089	-2.63037			-20.4868	-0.223411
		14.3565	2.75535			28.0698	22.7055
		4.36926	-28.125			26.6003	23.4322
		12.7264	-7.3594			15.1028	36.3299
		33.8613	26.1874			18.8474	16.1099
		15.6714	15.458			8.87543	9.84814
		24.1538	36.0674			10.8246	-7.72274
		24.539	19.7742			12.1264	-8.72452
		9.11488	14.2933			-17.6703	-15.6531
		38.6812	-7.66811			15.562	-25.5525
		18.1931	-9.35389			20.9242	-29.0038
		16.4763	-21.3101			19.1857	10.7793
		-2.98202	-29.7954			1.89625	-11.5653
		37.9109	-27.7034			17.7931	22.0472
		2.58487	4.31			10.9603	21.1615
		27.0386	-17.2137			24.4169	7.76693
		55.5523	21.4103			30.0775	-12.911
		36.5834	3.39826			41.1712	20.7381
		2.49523	28.3082			28.8591	20.3503
		44.0273	8.28569			31.2704	-28.7099
		12.0977	-5.64473			11.4318	-24.5191
		5.84824	16.0672			-13.9899	19.5773
		40.1383	-13.142			-29.0744	32.0382
		16.4836	14.9019			-43.092	-24.7237
		2.55057	-29.7751			-0.685358	21.9951
		9.55622	-19.3084			-30.3296	-15.936
		4.5909	-26.3082			20.5532	27.2676
		-13.0393	14.3647			35.9572	-10.7318
		13.9562	-7.83497			32.4888	-17.8854
		10.5228	27.002			39.2749	10.3287
		25.3581	-20.9385			29.0935	5.17088
		2.23357	18.5842			42.5704	-2.50224
		6.47838	-20.161			-35.1928	24.7345
		33.4968	27.8879			5.81749	-11.3028
		7.05056	1.80745			10.1224	25.7385
		10.3434	-15.2148			23.4532	19.0861
		51.62	-19.109			13.6614	31.586
		-14.7056	5.57273			5.63015	18.5429
		-33.3392	9.54555			29.4245	9.90264
		10.4555	-1.22957			32.8739	50.6697
		17.9025	25.7975			25.9262	27.3944
		-10.5226	-25.3061			6.11537	-6.73434
		-0.617502	24.9511			4.59383	23.3374
		33.6327	25.3713			-14.9095	-17.2273
		-20.8547	23.5528			46.4434	29.3521
		40.1675	34.4283			-15.9726	-28.9966
		9.14734	17.0806			45.5575	31.0002
		-3.21423	5.26237			28.0277	10.6703
		29.264	39.4465			7.40916	26.9891
		34.1304	19.5614			13.8525	30.3071
		47.2118	-9.40674			11.8222	-16.2899
		14.0335	20.5743			5.22183	12.9588
		29.2391	-19.9906			12.9552	-18.6014
		44.9657	27.423			26.958	33.8506
		39.6204	-34.1338			-6.09496	28.2167
		-11.6573	20.1009			-34.3618	-34.9844
		-6.74759	10.066			-1.83753	19.8359
		57.4999	29.5112			8.57961	28.5797
		15.4781	24.3986			5.40043	44.4571
		21.6019	-21.1031			25.803	14.196
		7.18985	0.905794			19.3781	11.0715
		21.4782	9.98735			-29.9235	12.7658
		29.9274	-16.6221			21.585	12.7291
		12.1632	31.0014			53.0425	21.7838
		7.54819	29.8797			27.7879	-24.8053
		-3.46076	-31.5757			31.6636	-10.9362
		16.898	18.657			9.73255	-15.9869
		3.77342	26.8157			6.1456	-3.16407
		-7.43078	8.92843			-13.7937	-12.391
		-2.63532	9.13549			1.92682	32.4618
		8.0907	13.5937			47.8746	-17.1068
		5.55091	22.1545			26.1594	-24.1718
		2.06749	15.0715			-25.5147	11.275
		26.3192	25.712			28.9728	-6.4346
		22.5325	-25.6686			-20.4568	-19.3074
		6.80764	12.0808			-8.20791	-25.8757
		19.3211	-9.21444			7.17037	-18.756
		29.3979	-5.88706			1.62734	22.6402
		6.85713	-17.469			10.9387	-13.0602
		46.939	-8.0172			50.1711	-5.28674
		6.8341	-5.3935			19.1746	27.7684
		32.9452	32.2476			29.0895	14.2499
		12.4415	-21.4857			28.4352	9.62405
		22.3143	-18.9796			-11.4191	-6.16078
		-6.31483	10.2712			-23.0298	11.0525
		23.8485	3.6458			-27.1281	24.0864
		12.1934	-14.6509			49.4659	3.795
		33.2076	-22.973			18.0471	31.2348
		36.576	-23.7733			19.9669	28.3574
		15.4392	22.7948			15.5299	-16.3523
		39.9023	-16.8474			15.5957	-4.23329
		8.58484	-6.20295			10.2776	13.6967
		-13.2967	20.3886			31.1826	-37.0491
		19.5754	11.5345			13.1033	50.464
		-8.87354	8.30047			3.17269	31.8052
		5.16321	-0.603009			24.5831	41.45
		10.3665	7.83461			24.0375	-32.6996
		8.39211	17.1893			15.3588	-14.3854
		2.89099	3.80295			10.9014	-32.5309
		3.24473	32.0305			32.5927	49.2327
		-2.31131	26.2851			-9.17796	-2.31104
		3.01414	16.0276			8.65984	41.7209
		30.0104	-11.3054			-4.66219	-28.3874
		39.9158	-4.56925			-17.0276	31.2179
		19.8569	14.742			26.3425	-0.726667
		27.0109	-30.109			8.31833	4.01848
		31.5956	43.0611			5.84249	23.8236
		16.0571	26.5122			41.2595	1.98839
		6.12087	40.471			26.631	27.7378
		-0.30356	-32.4084			13.9618	-30.3872
		4.21543	-12.7862			21.2517	21.8817
		-4.04432	-28.5586			23.302	-8.25435
		15.134	40.5277			34	15.932
		6.2158	-23.1313			20.4785	24.4396
		9.22912	-4.5572			30.4496	-3.69501
		14.0501	38.9549			-4.85096	-42.7058
		-8.59155	-23.3615			32.7402	-27.8825
		22.207	27.8728			14.9581	-27.3346
		43.5264	3.08378			26.2239	-14.3284
		44.9774	3.91402			-1.93881	13.0406
		27.1817	20.1843			18.5842	-9.42601
		13.2885	2.77802			25.0035	6.87438
		9.7895	24.2333			-6.65101	-74.5767
		-3.62014	-26.0514			33.1918	-9.99907
		6.04355	22.1676			-12.761	49.8027
		18.7369	-8.32024			-14.9328	-14.2838
		-3.53039	15.6867			29.459	-21.5015
		-7.18924	26.8192			-3.91903	10.9697
		5.39406	-6.83161			12.78	15.1573
		12.1535	-37.8476			44.1647	-11.6099
		-8.08771	-30.7217			37.2005	-46.0642
		24.6928	-25.4551			1.92682	22.0306
		11.7885	-10.8726			-1.40084	22.487
		2.65486	11.9974			29.5277	21.4579
		17.6934	24.8618			10.8438	20.8586
		27.1949	-6.5706			21.8165	-15.8483
		15.0655	11.6315			12.8913	16.6198
		10.2313	-70.6482			50.5824	6.95727
		30.004	-14.7682			34.8924	20.202
		18.8542	47.5169			-0.550832	-21.7258
		19.7419	-16.9492			15.6626	-68.4418
		23.6013	-21.6868			41.5268	-16.9894
		-35.2972	6.05817			35.0237	-28.1848
		8.08253	20.6918			10.475	10.5241
		40.596	-13.8561			25.9227	-0.981208
		0.527034	-43.1845			-1.98934	2.9722
		23.6867	23.4698			11.1595	8.26562
		13.0414	5.02284			30.6673	18.4282
		1.95322	26.2228			14.6892	-17.7192
		8.91575	25.7353			43.0288	21.8223
		-2.45106	22.1596			-38.8268	2.62547
		35.6706	-11.1179			-2.24628	26.9165
		14.9626	16.6037			-9.3767	31.6292
		-9.23674	-7.71319			34.4488	29.8766
		-7.47219	23.1514			48.5735	-24.4196
		5.0614	-18.425			22.3095	12.2027
		15.975	-63.9483			7.52106	-6.95281
		46.9315	-20.2448			47.6601	6.27936
		17.4114	10.5418			21.2922	10.0563
		5.23276	-28.8002			34.9403	4.07185
		-4.70621	10.9356			28.6266	0.158994
		-2.43383	-5.74784			26.0222	14.5548
		-4.82365	4.36202			8.99847	22.2515
		32.2227	4.12877			6.41559	-1.34713
		12.1342	14.8951			28.335	44.5678
		-6.1759	-15.0193			35.8619	21.264
		6.39264	26.8057			21.3567	23.9336
		-4.47181	1.42572			34.178	-18.2719
		4.77459	27.7106			0.870383	-21.1122
		9.73719	28.6523			16.2934	-2.49383
		-6.32884	31.0595			33.607	-31.2098
		18.4194	21.5077			5.2163	-25.558
		10.9412	-28.0874			14.9417	-26.8385
		31.5743	12.5099			-1.10093	-21.6932
		36.0513	-7.30607			-7.82463	-2.18611
		-0.81372	17.7159			46.4385	5.20664
		6.79331	8.62816			-0.223762	24.8552
		-24.7987	7.88098			6.15214	32.1181
		14.5165	2.78025			-82.2378	-5.87058
		-21.2376	19.1255			18.7236	10.501
		-1.64676	12.6443			36.3848	29.7079
		15.1859	-1.25032			24.2051	13.7738
		23.4537	-26.0203			38.5524	16.3762
		2.48232	46.3939			-1.24342	8.95527
		-0.12611	21.7344			22.8122	12.2537
		-34.7286	26.549			22.177	-19.552
		-24.9127	-21.8533			32.5408	-18.0429
		23.3154	-21.7475			-25.817	-27.9312
		18.9906	-16.3907			30.0432	29.7395
		9.63776	4.24584			6.0403	-10.1972
		24.4638	-27.7151			-14.1838	18.6278
		23.0913	-21.5998			-68.5404	6.86525
		19.8982	-21.0251			7.14896	22.3308
		3.25064	-22.1519			-35.1358	28.2962
		5.14764	2.25841			16.4428	18.2196
		11.6626	-2.19006			26.0172	39.6535
		12.1478	9.48997			60.067	33.0476
		10.7216	29.5058			26.0671	-16.2337
		7.11969	35.0115			45.8827	38.1533
		14.7952	-6.87504			13.2452	6.49418
		20.8846	12.0391			1.62096	27.0187
		-1.60636	32.9949			10.3355	-12.9002
		7.72601	18.9152			26.9601	-32.9805
		18.333	17.6667			-25.7995	24.2958
		18.0152	11.4899			11.9775	-15.7369
		-0.270512	10.4118			23.3031	7.54898
		11.7181	-19.5931			21.0996	14.0725
		12.5706	-19.6896			-2.0994	23.7004
		13.8496	-23.1046			32.2569	-24.3023
		5.6577	34.2655			43.2213	31.1698
		29.0857	-14.3179			12.819	36.2135
		19.6971	14.7947			-11.8433	-30.4789
		18.4089	4.06096			4.51745	-20.6754
		32.7878	17.8488			39.041	28.8094
		1.09955	11.2301			38.0897	-3.11311
		31.7341	36.2275			0.159581	-21.1293
		17.4401	19.1034			23.8654	-21.7858
		-0.780425	42.7064			-26.7835	0.0881518
		5.18103	40.3535			32.5749	-34.1851
		25.1563	-20.2801			2.4512	-13.3947
		-25.7317	71.5875			19.67	-47.6294
		8.62659	40.8456			24.646	28.0541
		35.8557	6.92639			32.6519	10.8435
		12.281	28.1587			19.4797	21.3551
		14.88	-19.6229			37.3372	-16.0087
		41.3341	-27.2311			34.4368	-31.9203
		29.5221	9.99064			23.9412	-6.24329
		-4.73801	18.6415			-2.59305	-9.91857
		35.625	-14.9692			7.30032	11.6006
		16.1602	14.419			23.6961	28.1536
		13.4153	14.7792			30.7818	38.5056
		-7.74227	17.2435			17.4591	-3.24911
		2.57111	-23.3281			-2.71831	-44.4408
		-1.19806	27.8795			13.4321	21.5595
		21.138	32.7757			1.95655	-16.3911
		12.32	-27.4914			-7.55959	24.9666
		53.5886	-22.4082			33.5014	38.2541
		3.47382	15.995			20.6246	21.3658
		-2.11691	-12.631			35.7614	26.9817
		5.00933	2.57664			-40.7599	-27.0779
		12.7441	-15.675			3.65769	35.9097
		36.4911	-25.9423			-19.1539	17.3464
		16.4497	3.12185			17.4876	16.4328
		-0.0458402	-31.1623			15.7802	0.964716
		-11.8989	-15.0445			35.44	5.25597
		5.32607	-43.5804			29.8343	-1.17196
		55.8151	26.1143			-35.1179	-13.4692
		12.1436	10.2696			-19.421	13.6027
		5.54859	20.6262			-17.7459	-27.0504
		22.4708	-18.3729			44.5136	7.55757
		19.6472	-30.8539			23.0399	-28.6967
		-5.58174	-9.96545			-19.9965	-8.47258
		4.17253	-5.55602			-7.92039	9.97094
		-5.88269	15.5758			22.7401	12.3121
		7.2754	30.4654			38.9712	-0.282417
		8.26835	34.6114			1.22058	-14.1165
		-3.237	-3.91782			11.2566	11.8697
		7.50915	-38.0205			11.9965	-10.9859
		41.5836	22.6856			-15.7367	4.37486
		33.1572	-15.2814			59.6064	-18.144
		25.2273	25.3251			6.94967	-20.3513
		35.1203	36.5617			13.9575	-21.0395
		-4.81523	24.0994			-1.64399	-30.6258
		7.68058	-26.5331			15.198	-17.7447
		26.7694	34.5728			-4.42406	-27.0942
		25.0484	20.2314			-19.5322	19.2713
		39.8646	20.1549			33.001	2.96733
		10.4959	2.73097			-6.40082	-6.36521
		16.2369	5.02654			26.3096	-14.4984
		39.7804	-1.54851			39.4304	19.0168
		7.65042	-13.5087			11.4319	31.7576
		-8.71597	13.8095			35.7726	-30.074
		-3.18282	-31.2366			10.1263	-40.1943
		23.3855	13.8849			-12.2767	12.7737
		29.208	-14.8634			-7.92305	-3.32688
		31.3555	-20.2776			28.7331	-13.3364
		16.4208	-7.83119			12.5266	-11.7425
		55.5963	18.8937			12.7604	12.7774
		-8.67467	10.8592			-0.470583	7.83297
		6.94809	-13.398			10.4706	-40.2407
		29.2797	-17.4574			20.6912	-38.0096
		29.0306	9.42851			34.1301	-10.3211
		23.1048	-2.56853			22.5391	-6.01888
		29.0976	6.41384			15.1695	3.73484
		38.5136	-16.5736			10.8294	5.88831
		23.6717	-10.0433			7.80314	12.6784
		5.12111	-13.2409			-6.44085	-9.43691
		69.5255	-28.111			33.4617	0.345442
		34.4806	-14.2055			19.9168	-34.205
		7.56596	-25.3458			41.1758	20.6872
		-13.4089	16.8994			19.0513	6.28257
		-5.21659	6.45778			22.0212	16.7957
		12.1055	-11.1903			-0.0426632	-26.7285
		29.2856	-20.051			11.9418	40.6958
		11.7972	25.3266			41.4259	8.16366
		7.41011	31.1251			4.25532	-0.831042
		38.5146	-32.5835			9.85068	30.541
		32.9198	-42.8201			18.9218	33.8386
		7.26996	16.5669			0.422328	-3.14999
		21.7194	-0.53001			-21.1302	-1.01358
		49.5418	-8.36911			27.7185	-31.7714
		-7.43103	-4.69302			19.4074	25.9876
		7.0388	-17.2876			3.31231	-12.5925
		8.44373	16.6985			7.79207	22.7125
		29.0279	23.5427			28.3228	-27.2583
		12.1115	5.21151			2.63343	33.1819
		17.6192	-45.0705			37.7813	11.663
		38.4568	-32.367			29.3768	2.20127
		12.3674	-6.1258			13.9521	5.89674
		38.18	7.74018			36.5557	12.9026
		36.7978	19.163			-2.69148	11.0929
		12.6915	-7.92862			30.9063	-13.7354
		-0.387282	-1.40314			-25.1252	36.0668
		6.89339	-40.5907			19.725	-13.2972
		13.9189	21.4354			21.617	-27.7238
		11.9732	0.875901			43.946	-17.5038
		44.9066	12.2764			-14.2651	-3.1851
		-1.29488	-29.1424			30.2737	0.614873
		-10.1303	28.0099			-26.7284	25.6759
		9.27481	-1.52703			7.59526	6.00255
		16.3087	-6.41109			0.0591269	-0.331541
		10.9181	29.6515			-11.0113	7.86533
		4.10038	27.4129			14.1382	-11.3546
		37.24	-10.924			24.2522	10.4704
		17.0401	-0.537289			-7.35706	20.5374
		-34.2388	-44.8577			4.88245	39.9734
		-16.0629	13.991			27.2859	27.9404
		-8.32835	-15.0463			-6.86495	-24.4937
		15.7291	17.4846			27.7801	-7.17717
		23.5838	-22.5109			0.627361	-15.5813
		16.9146	-26.109			36.1018	-19.8583
		22.8168	25.9584			28.1569	11.0603
		12.478	1.38352			-6.30668	-13.6974
		19.9093	-12.2106			38.0487	-30.3848
		27.7208	-3.17779			19.377	29.7926
		33.5936	-30.6302			23.411	1.63711
		29.212	12.0453			-17.4589	-11.3047
		35.296	3.49347			39.9475	-3.02104
		23.0984	-16.7783			19.0374	-23.8958
		13.7872	30.1476			0.721196	30.1968
		-31.5732	-14.2353			9.59355	17.3014
		29.7296	-28.1992			41.6522	12.6192
		14.8252	-22.1905			43.8888	4.96324
		10.7937	-9.60386			9.41614	20.3795
		11.5766	-9.13343			-20.8517	-16.9979
		32.6173	21.3982			5.23073	18.6285
		27.3965	1.4328			25.3033	-3.59934
		31.3461	-0.365523			22.4691	29.6365
		-24.2449	7.06827			26.4678	11.722
		-26.2632	-12.0299			40.4529	-34.222
		10.3234	11.2068			16.4909	-54.4386
		12.5576	15.1239			28.1794	-0.683947
		51.1425	36.5876			19.3595	-13.0413
		12.072	27.7698			17.252	-30.9139
		33.9854	-31.327			-6.79468	-8.70206
		9.80456	-7.82503			32.7359	-19.2149
		-14.895	-20.5467			-6.67315	-6.79957
		27.3331	-18.7479			38.4752	20.8448
		16.0595	7.63421			-11.1732	23.9628
		18.7199	-15.6919			-1.95287	-14.2989
		30.6659	-35.1986			34.4289	-5.76001
		34.3	23.9276			1.13123	-6.58609
		-2.13185	-3.11564			38.4241	8.52725
		12.6824	-16.6116			30.9977	-9.11349
		27.2751	-3.18107			17.7402	0.108619
		3.72144	-5.5821			-4.3418	14.4523
		-6.03931	-28.4808			48.4949	35.5338
		31.7141	32.0976			30.852	-18.8099
		28.6376	7.64804			4.77432	19.3699
		41.6752	19.0419			5.03312	15.4783
		12.4274	-34.1438			30.958	14.6503
		12.0066	4.84666			6.39322	17.2339
		20.5125	14.9866			26.7841	-27.5072
		29.1706	-17.7567			13.6463	4.77589
		12.5723	15.7855			-23.0582	33.6818
		38.1356	-9.84744			0.736954	43.5697
		14.2589	26.4638			43.9114	13.5181
		67.8325	9.83289			7.7149	-17.4447
		41.9756	-35.5308			9.72425	0.652348
		2.64872	-48.7668			14.2897	36.6492
		31.3568	-4.9326			27.1867	-14.631
		2.18654	-4.93567			32.0219	30.9698
		8.72117	-12.1161			19.2963	18.1239
		25.756	-30.0205			-15.8168	-12.3644
		29.0245	-26.2827			40.8946	-9.32008
		5.03281	-15.8435			7.31578	33.1599
		18	-20.9931			6.66529	28.2876
		23.6061	-16.3731			-6.40056	-10.4631
		16.3125	19.0026			43.4899	-8.85936
		-2.33265	23.1957			26.8827	32.2296
		20.1446	-19.5265			29.7369	1.39507
		10.4551	-35.1837			-5.3013	24.4527
		47.2977	-13.9634			-6.58049	-24.0386
		44.0726	-11.0606			-14.2582	42.9149
		36.4616	2.29225			28.6734	29.0487
		11.8527	-9.49079			-15.1338	23.3989
		10.5835	-4.28921			26.4015	20.2455
		-8.2173	17.1393			-8.90438	-14.4199
		38.8324	33.2188			-20.4361	22.8499
		46.7095	-22.5154			28.7072	43.0093
		-21.0643	19.4039			18.645	21.1693
		20.5385	10.2653			27.9077	16.2628
		30.6057	10.1897			-9.0958	-23.0039
		20.9088	15.2479			-21.4494	17.5901
		34.4224	-29.9957			10.0167	5.88352
		9.92184	0.956427			-0.619201	12.1101
		-29.1326	31.7503			0.420998	33.4286
		33.3611	37.2385			-8.16846	71.7166
		43.0043	43.1014			1.39404	-24.3647
		4.52479	17.133			18.8449	29.8069
		32.0381	-14.0532			11.3826	-11.968
		-27.9567	-2.58084			12.4494	11.6276
		-20.8489	41.1983			46.5945	-10.4013
		-11.7732	-19.412			5.03069	-1.02501
		4.01365	30.2076			48.6941	-21.1713
		22.4509	20.6631			5.94322	27.2502
		29.8144	-9.74527			27.4796	12.2804
		-30.4755	-9.93409			22.1887	-13.2994
		19.3683	30.1455			14.2034	-1.77677
		7.47901	20.5608			26.8111	-15.4626
		-42.2488	-17.2999			14.0591	-16.1009
		-16.337	-15.1683			30.8767	10.8077
		2.63132	25.7642			52.711	24.2116
		39.5492	-9.10352			28.6714	4.08576
		30.1259	22.963			0.946829	-10.5236
		32.4375	-22.0665			15.7376	5.45126
		18.1015	35.787			24.8243	23.5424
		30.3692	25.9817			-4.0262	11.5405
		22.3761	12.7955			25.7677	7.71087
		8.16969	23.7663			31.8604	48.25
		28.7365	-17.7649			31.3397	0.867391
		18.8053	21.5635			18.8191	19.683
		25.4127	44.8936			-17.2215	39.2536
		-0.343645	12.9687			23.7529	44.9152
		19.737	18.287			34.1506	8.59411
		17.5311	-23.5022			24.3069	20.0229
		-9.1176	19.7216			32.949	-4.09056
		13.9652	32.3929			9.16067	15.0266
		3.38988	1.35592			23.9112	16.9153
		-21.9429	11.1644			17.5654	25.0288
		24.7021	25.2214			27.1166	-2.11792
		31.9147	69.4443			14.3103	28.6613
		-7.08399	-20.1806			0.43255	29.5014
		34.5011	27.5223			32.7782	41.6863
		32.4574	-12.8156			-1.0286	14.1358
		-7.7073	16.3495			2.43147	-13.9207
		5.09287	-13.5647			16.2581	-12.8736
		-21.4429	-10.6526			-19.9247	35.751
		4.87973	-14.0185			31.3787	23.6512
		-16.3689	-23.9081			11.5367	20.3344
		5.65305	-24.9072			13.0569	-1.85733
		20.2773	26.7261			17.2455	30.2576
		-15.6029	13.7294			5.80356	-6.76899
		10.8836	-20.4285			21.5186	-1.74064
		28.2129	-2.13777			19.8766	31.0908
		14.5844	-15.9681			3.27727	-20.4962
		16.8706	-19.2829			-2.2738	-17.0601
		18.4729	7.66108			29.8817	7.77687
		-1.10333	21.1169			-4.38046	12.6064
		-9.13878	3.31189			37.1267	24.0176
		1.31801	-13.5621			29.4712	43.4669
		36.3485	7.43991			-16.4409	25.388
		-13.911	24.3942			36.5706	15.0687
		26.717	14.8999			28.3352	1.89208
		24.3281	7.29606			28.733	40.0196
		-26.4508	39.4836			19.7344	13.8232
		48.738	0.344613			16.8744	25.0158
		-7.27758	16.146			18.5253	13.4905
		10.0056	40.9942			-12.9041	31.7488
		-28.9182	42.8163			18.8406	28.3769
		13.4595	9.63166			35.9943	-6.73691
		30.7848	22.9378			29.8572	13.1248
		19.1195	-6.49343			8.64978	-5.94392
		22.607	14.3902			31.2525	24.0727
		24.1311	13.0486			3.98408	24.8823
		4.0917	20.8562			29.607	-5.53664
		28.0875	-12.2705			16.9729	1.14915
		9.95808	2.54161			39.2833	18.8807
		-19.884	28.9259			25.1333	27.0579
		25.0708	25.4208			17.3627	38.4593
		21.5168	35.7448			69.6333	-10.053
		18.0463	13.2313			3.54199	-18.8904
		26.0397	-10.903			19.89	-8.43705
		16.4677	-11.2213			15.67	23.5071
		37.8248	30.6725			32.6099	6.53841
		-23.389	29.0612			36.4426	29.2134
		6.1231	21.521			12.2029	-18.8448
		-21.4161	11.5208			34.4919	21.5914
		8.43346	-7.40556			-22.8852	24.1362
		-14.0966	30.0424			39.698	13.3655
		28.9213	-6.88485			14.2352	-24.2426
		17.7582	0.348654			24.5798	-5.80559
		26.9056	-1.70212			5.62326	-9.54977
		-5.03873	32.9768			-3.40557	-19.9562
		8.63468	-24.6658			5.46933	-25.3572
		5.26339	-18.4806			47.7529	32.1379
		35.6477	13.386			4.33515	12.6028
		33.7026	5.12406			5.26456	-22.8379
		32.5868	15.7148			-1.21306	-19.7278
		21.0992	38.0366			37.527	19.9703
		29.0828	22.2021			-1.58819	-6.43084
		8.93148	12.8034			15.5841	-20.0394
		32.8681	1.95993			22.5873	-8.26676
		-19.6823	37.587			9.80862	-9.76715
		37.4126	14.2493			12.3111	17.3928
		-11.5525	24.0972			2.45693	22.9927
		1.99308	6.25454			23.5772	16.0691
		13.386	29.8183			3.08399	11.3555
		-17.6597	26.2201			54.7983	9.88115
		9.21511	-3.79929			12.2872	-11.8632
		12.9373	9.82873			7.85668	-7.04184
		5.23538	-11.818			23.1398	-23.1421
		28.1252	25.9967			4.39607	14.4044
		38.6124	22.6727			17.5223	-13.301
		10.4539	-12.0194			10.6462	-9.40894
		19.4216	0.690955			20.5144	9.85107
		27.2805	19.5435			-25.5439	30.8032
		0.841849	25.853			-8.9035	2.06242
		24.2577	36.8985			16.7994	6.17085
		20.9891	-8.9909			12.083	25.3812
		39.3092	-20.9335			6.58875	16.4735
		2.51178	-10.642			21.9037	33.7456
		-20.3103	23.2077			33.0307	12.1213
		16.5111	8.24459			10.8574	27.1217
		14.3046	29.748			23.0814	-9.44813
		21.805	-16.8546			29.1628	21.7993
		17.794	15.4137			28.0785	18.8586
		5.18144	-11.6032			23.8939	34.6877
		27.8046	23.6198			-14.9465	-0.36003
		47.4469	9.11993			16.7922	-9.61856
		23.6133	-24.1571			-8.26081	18.6315
		20.1988	-13.7409			8.10458	19.302
		14.4213	-11.862			-8.76849	-3.95867
		-4.5884	-17.3983			18.7296	-16.6857
		7.22796	-25.0564			27.4017	6.1643
		39.5351	25.9345			-13.4223	31.9624
		13.1832	-0.0897282			7.44988	-5.47168
		16.4056	7.55877			38.17	32.3364
		7.88318	10.9002			20.0684	17.6072
		18.9441	-20.6159			16.4545	20.1686
		36.4209	-28.7919			31.1218	-12.044
		-6.15269	20.3798			-13.7632	25.3246
		11.0945	-10.4691			-6.60869	-3.54455
		12.2604	-19.1285			16.6619	11.173
		-9.57634	-4.01267			28.2952	-15.461
		-12.3657	10.539			-5.88804	-18.2256
		36.5262	-11.075			14.7288	-3.60155
		-22.1861	14.4016			6.01675	-14.9639
		-11.0998	23.8408			14.7712	22.5171
		-24.0131	21.5054			20.4568	-21.4987
		-20.1431	5.36493			18.2167	7.53352
		30.4039	5.88127			2.06588	-4.36479
		13.2445	-14.2817			-1.46279	0.739115
		6.9054	34.7572			37.8181	1.63341
		-1.62636	-12.1024			9.92795	18.583
		37.5914	-21.9171			-20.9661	14.0634
		-17.1763	9.9024			-19.7137	-7.5337
		30.1311	-11.2438			20.8003	-10.5716
		3.50181	-6.31449			13.8352	19.8185
		12.2875	13.7028			6.72021	-23.3864
		11.1437	23.2003			9.23176	-3.87595
		23.5618	8.19865			30.6788	7.80979
		30.5921	1.58757			41.5959	-11.5522
		26.7642	24.2324			11.0386	12.4614
		41.4941	11.4568			0.126972	5.80895
		36.5809	19.4953			5.40845	4.67417
		20.2216	12.1187			24.6646	30.5038
		32.3476	29.7185			6.42429	5.78543
		9.39684	-13.5358			22.0531	19.4692
		-19.7088	20.9602			30.1315	34.4081
		20.8378	18.5984			35.6389	22.789
		37.1981	30.8572			13.8671	7.90423
		13.3251	-9.38251			-2.70251	-20.3598
		33.1731	-9.13982			0.545372	-5.28685
		24.5034	-17.0198			23.7703	28.5065
		7.1674	19.5005			17.2336	17.3863
		25.1514	14.1588			22.1036	5.86058
		9.74867	-1.08673			40.4526	-0.693035
		22.5494	-13.3567			-8.59358	-26.2854
		24.2048	12.6138			-11.7625	1.96365
		33.2892	28.7481			25.9717	14.5034
		16.6663	-1.321			11.3889	16.3832
		14.4437	32.1186			-7.79421	-1.3965
		-11.5141	16.2078			28.0714	14.7854
		25.461	24.1257			27.1395	-16.746
		37.1919	-8.32645			18.9201	9.25127
		-1.29817	28.3085			23.7718	6.98895
		12.971	-2.25508			32.1087	9.71909
		-19.8859	16.1425			-25.2752	5.29891
		39.8812	-9.45637			0.249304	38.6584
		43.281	-14.4065			18.1845	42.6297
		4.14923	0.623205			13.8987	-7.91646
		41.5583	-6.11366			22.3003	11.1092
		22.8726	27.0134			41.2021	27.6576
		1.03434	-16.8391			13.6646	-0.638599
		26.1788	8.85142			14.6891	22.0447
		15.1514	2.62844			19.3022	23.1891
		-3.24514	2.7892			37.1689	25.2968
		-4.20412	6.61366			36.2328	-5.90168
		20.9437	33.5464			13.2485	14.2438
		18.7132	19.4723			32.4309	-26.1699
		3.14505	-9.6407			15.3146	-8.46611
		32.8612	-10.7924			44.7831	-21.0591
		38.5695	23.0561			10.619	25.0335
		39.3716	-25.4583			9.66997	30.5661
		4.96614	0.976867			-21.7019	-32.3924
		24.6082	8.68445			20.9378	38.0403
		15.6101	-7.23096			7.90237	8.03988
		-15.5559	18.4615			15.5619	-7.21178
		-5.52995	8.15724			45.0131	11.102
		29.2877	9.82978			40.6161	2.08707
		27.1521	27.4326			4.62755	-0.323655
		20.4146	10.927			37.5471	14.4842
		26.4589	19.1221			30.418	21.0801
		13.5799	28.0711			46.9127	-21.2477
		33.995	26.1452			30.0231	33.2377
		-2.9992	14.6886			23.9255	1.10059
		6.95151	-20.4098			6.27457	-5.22699
		29.3768	-1.46549			-17.9081	-17.4809
		-41.7314	24.5537			-1.00442	21.3191
		-3.10932	10.515			-0.616597	-30.0299
		-11.3817	4.55206			22.7562	-20.9597
		31.861	5.89963			35.4005	-15.1314
		22.0421	-20.9579			42.7502	-38.1608
		29.9378	6.00008			-9.20263	-19.4453
		35.1997	24.7476			-7.1296	-11.0664
		16.7968	23.3721			12.0525	-20.5811
		31.0948	1.82896			30.7789	5.04743
		38.8806	18.5617			4.38881	27.0056
		0.346261	-14.9134			-4.70335	-10.783
		32.3151	7.71036			3.64579	16.1724
		29.8733	9.74433			5.40319	-18.603
		31.2193	12.3411			10.3411	13.3509
		37.0676	0.921926			30.2227	2.85511
		-6.23476	39.6516			27.5475	25.4631
		35.6218	42.885			7.37598	15.9625
		6.52187	-7.23257			17.4274	26.4413
		22.5285	18.39			41.3397	33.0995
		38.5999	27.3952			-3.88821	20.9281
		40.2933	5.30363			47.8145	11.1823
		-22.0911	24.2587			-11.7969	-0.0956307
		-17.0705	25.3319			14.2526	-5.89381
		23.8931	30.5323			17.1393	-11.844
		34.7887	-7.83767			9.00694	28.1802
		30.4532	14.9442			-13.2356	23.5139
		31.0435	21.4574			-26.8949	-8.46182
		22.727	-22.6545			-7.06827	-24.5376
		11.5509	-8.42902			-40.8201	-16.8407
		-5.45063	-17.6024			36.5716	17.3747
		-16.6674	26.2785			-15.4028	24.1407
		27.6751	29.9504			26.0259	11.5013
		-14.0331	-26.5095			37.4225	14.421
		2.64506	34.6648			1.61303	9.62434
		20.3943	9.12203			18.2309	19.4243
		-7.81052	-12.1398			-10.298	13.4182
		-1.74995	15.8034			0.906888	-2.0366
		23.0431	10.6604			-3.41193	11.1141
		-10.3016	4.28002			24.9456	-3.65557
		33.7608	24.1897			10.4719	-7.51238
		38.8499	24.5403			19.7672	-12.0045
		-18.713	-21.1871			34.9103	20.0192
		54.4736	32.0293			8.7201	-12.7415
		25.9451	15.8768			38.2761	-19.1355
		-5.59328	-3.11022			12.9957	-2.69223
		47.4887	-7.22945			15.8392	-3.60008
		3.99764	26.4725			2.8178	20.4859
		41.1712	-22.9565			19.6348	38.8619
		8.22906	8.74653			32.4	28.5505
		38.0882	-21.5374			25.7974	-13.1694
		12.0512	-18.6267			-0.189147	0.24126
		25.6341	-34.0017			-5.49343	3.28266
		23.6427	18.6847			20.4966	-20.4955
		5.40712	-13.6219			23.8726	15.3677
		-19.3653	-0.95343			-11.0574	-12.7133
		43.7074	-15.9968			-21.6324	21.5172
		26.7341	7.45738			32.0477	-24.6375
		20.0521	26.4679			3.2052	-13.9723
		23.2055	-5.95526			-2.4728	21.7674
		8.14651	18.8954			8.09301	24.225
		28.1824	-23.1853			33.3875	-40.3677
		-14.6239	15.0346			1.71554	22.6949
		46.0243	-0.0637854			18.9646	14.9244
		11.7193	30.5576			36.6186	-13.5539
		10.9018	19.4931			5.20242	4.55439
		20.8067	24.118			16.0144	27.5702
		30.8558	36.0229			26.7412	12.219
		28.9834	26.1214			12.4557	16.8129
		-20.3371	14.2228			42.6695	-24.6764
		2.82923	0.192658			5.40324	3.47098
		27.7321	0.156921			17.1601	-11.3895
		52.2855	-5.69341			42.1045	-9.58317
		-15.9164	26.671			9.1121	8.78468
		31.8343	26.6433			30.1937	1.64273
		12.3325	-10.9112			8.86301	13.4838
		13.9834	-20.8383			2.61915	9.44598
		-19.698	-14.6682			-8.23044	1.42383
		32.7578	19.2344			1.56769	2.89933
		-2.44192	-2.43913			31.9179	16.666
		-1.41955	18.6155			7.61184	-14.1667
		20.6042	19.9205			-5.74672	-21.313
		18.4358	10.0229			13.4107	-14.1149
		31.5968	22.8203			-4.98942	13.047
		7.42371	15.0405			9.922	20.0346
		25.4431	-6.38428			15.9054	-9.20931
		28.4746	11.1608			-9.45204	12.419
		-25.2812	-7.57358			30.1789	16.4328
		10.9268	-8.25645			20.8459	8.93619
		31.0792	24.1403			54.2109	37.0629
		33.9698	-15.7536			10.3137	-33.8638
		38.8083	-20.4945			52.3174	-13.2694
		34.6772	3.79419			42.8979	15.4651
		30.3237	2.36375			33.283	-14.1206
		33.8728	26.9731			32.4426	13.3511
		36.3035	38.6819			-19.4282	10.5332
		21.6534	21.8605			34.5697	-22.24
		25.3692	-7.70738			-5.34292	27.7475
		-5.02407	32.1848			1.46291	14.4763
		27.1148	-5.41374			-14.9918	-27.5109
		-3.18161	3.71292			14.9442	26.1912
		42.6025	10.2558			27.7246	13.5316
		-1.18335	-16.6521			-8.49173	-6.52632
		4.46893	15.7685			-0.621654	17.2353
		-15.7523	-11.5733			-26.7557	9.88407
		-10.0012	25.9332			9.34848	37.3896
		23.4527	-24.9454			35.1862	-10.5285
		26.4862	-8.3477			12.6074	23.937
		29.1336	25.9707			2.602	20.9181
		25.2629	28.1465			-29.7306
		-10.0632	-27.2963			17.0835
		26.4553	27.3657			22.1186
		30.6277	21.7022			4.89694
		23.6075	-11.9016			17.184
		29.9829	-9.27974			25.1478
		38.167	-2.66753			15.3573
		11.1584	25.3859			11.7344
		14.4527	11.3469			8.68133
		25.6598	19.5324			26.5618
		8.01661	-20.8133			8.62353
		37.0398	1.70851			36.1494
		7.65478	-14.5209			11.0605
		35.6024	-8.20264			-1.75665
		1.8853	11.032			12.1906
		20.3493	-2.17117			35.3383
		-25.6847	14.1583			25.8784
		31.751	8.3784			31.2729
		22.4312	-2.24518			20.382
		14.9835	9.16381			5.19089
		26.6487	13.7866			23.1028
		-20.3505	-7.13276			5.053
		1.64059	-21.2513			30.7068
		12.8506	-10.2323			51.7785
		37.2838	15.0153			3.9986
		19.0239	22.222			-6.46742
		36.506	-5.00057			-29.5761
		32.7281	16.3612			30.99
		26.9899	23.1946			14.5455
		2.17298	8.79029			17.7033
		47.632	31.9542			-4.86915
		38.1527	-27.2649			11.0953
		41.0926	-1.38279			-1.28756
		1.45098	12.2507			22.9313
		-23.7813	-12.7067			-1.17546
		-19.54	23.7977			39.7727
		30.6885	19.87			5.84344
		-0.950978	-20.4744			11.7347
		-3.97255	29.6875			26.4795
		30.0473	15.9781			22.2395
		29.3996	-20.5958			-16.6689
		20.4627	26.2745			29.8534
		35.0489	17.7184			35.55
		35.4488	-2.27418			-12.2027
		15.577	20.8413			27.9251
		22.395	7.5776			-9.05712
		1.298	35.8799			12.5531
		24.1494	-7.22163			28.2859
		29.609	26.0801			14.553
		38.6923	19.8955			-1.26775
		19.0107				17.1762
		-24.6971				27.5924
		1.89712				30.6965
		-9.33684				17.0028
		-13.5594				24.7205
		17.8563				9.74603
		-9.32797				25.2178
		-13.6993				30.0787
		35.8122				31.7852
		27.4342				29.31
		27.1043				34.7833
		-24.7036				6.47967
		25.7204				23.9986
		35.4954				15.6576
		33.1204				24.167
		3.42199				34.77
		6.04967				12.2248
		40.829				-11.1926
		38.5116				31.1631
		38.2024				-6.49349
		12.9594				-4.82399
		17.9302				34.0157
		-10.9621				44.6012
		35.5958				19.8451
		-10.1805				23.1003
		20.6185				19.5168
		-5.86588				12.6627
		21.3138				13.0427
		22.7641				18.4297
		22.9175				23.5266
		6.18463				-14.7125
		27.2986				9.37099
		24.4477				30.6421
		36.2481				13.2771
		25.6564				12.9413
		19.8001				27.8592
		-4.83947				-11.986
		18.8027				18.7609
		32.4911				21.5121
		16.0087				35.6805
		24.8981				26.3793
		5.32266				12.0374
		16.9595				28.7088
		26.4511				25.6363
		-0.941134				19.6771
		-27.7559				41.0949
		42.1331				40.9217
		25.135				37.9503
		-3.78938				18.04
		30.2326				34.615
		37.8834				7.67943
		9.22702				-3.50374
		30.805				10.218
		29.4521				-13.3192
		-15.3109				-37.2082
		-4.56371				11.3597
		2.58815				-15.5165
		-13.1526				27.1514
		-22.0249				-8.23343
		9.55375				12.7548
		28.5465				34.1189
		18.5522				33.2401
		6.54004				-12.2205
		17.6884				42.3817
		-25.2558				25.7495
		-26.5918				35.2595
		-21.8253				2.24486
		35.1835				33.8435
		23.1799				-30.2082
		40.7248				45.7684
		-68.0065				26.0762
		44.7517				-9.9892
		-8.01665				34.119
		37.3572				30.8031
		30.8946				30.0425
		-17.5936				17.4079
		23.7006				7.67809
		30.2256				36.5483
		-22.004				27.2742
		35.2522				-12.3552
		30.2341				26.4265
		19.4283				7.52425
		29.6277				-4.05088
		30.5056				7.95835
		28.3403				8.3856
		-23.1991				-27.7597
		32.0886				22.8011
		13.2431				-11.7003
		-0.574729				30.9728
		17.8308				16.1561
		-14.1558				8.22044
		29.6056				16.6922
		-25.7829				-29.5698
		17.5262				30.7027
		-2.59805				13.9798
		-1.04256				35.6433
		-14.096				7.78018
		8.83767				29.7648
		43.0628				33.2837
		-14.6473				28.6334
		4.96648				-22.0644
		23.0821				36.2532
		24.7943				20.1043
		34.5203				10.6509
		12.0694				21.4351
		13.2616				5.92067
		40.091				20.9233
		37.4053				40.8441
		26.8172				17.2095
		21.6223				10.9822
		28.2763				46.1793
		32.5253				21.0125
		26.0422				15.6552
		-0.863028				36.0314
		-16.1494				19.3529
		31.4108				-13.2822
		30.3475				-11.6242
		22.4913				34.8467
		42.8408				2.64022
		-15.0366				16.4023
		19.3524				2.59326
		27.5157				17.3659
		28.6065				-5.97795
		32.3591				24.5145
		14.325				8.90918
		-12.3388				16.6662
		-16.5758				-36.3666
		10.1799				35.604
		-3.43076				-4.20802
		24.2448				-13.0447
		27.9644				30.4284
		28.9237				25.3844
		32.0659				44.3423
		25.1019				4.54641
		37.5828				25.0917
		13.4784				29.1266
		-16.9087				-5.38367
		35.143				7.2141
		-5.82886				-12.1627
		0.593863				14.1302
		23.8085				22.623
		16.5696				-8.72881
		35.3095				17.8507
		-17.0372				39.7373
		12.771				3.22969
		28.4398				12.8292
		33.1088				19.5906
		7.14538				31.9385
		18.1195				20.3197
		22.1877				41.7835
		27.2698				-12.4108
		10.9633				15.9964
		1.9962				29.0085
		25.3793				23.7952
		5.70579				-12.7171
		3.37995				-13.6339
		33.2351				33.9835
		2.78097				2.16583
		31.3581				28.2955
		27.8046				8.06491
		24.6945				20.6838
		18.22				40.7742
		22.7286				0.861626
		21.296				22.4158
		-21.1565				-14.9041
		-29.6649				32.0749
		24.6994				12.7942
		29.9379				4.83617
		32.2003				32.853
		14.9985				27.0617
		33.3806				-13.5019
		25.2622				9.42287
		-17.8118				1.35178
		-13.9877				18.0964
		2.93123				-11.5343
		-25.4108				16.1284
		28.384				-10.739
		-16.0647				-1.25302
		29.2104				31.0844
		-12.2109				10.7016
		-31.9774				40.0748
		3.94929				-2.75443
		40.3295				38.63
		32.3312				9.2933
		-24.3294				-12.7567
		-20.3656				-3.74083
		-17.993				21.9397
		-15.2065				-3.23862
		-15.2026				21.0906
		-6.13829				-2.9068
		6.88549				24.9859
		27.8751				-19.6006
		41.8562				8.11381
		42.1033				14.5146
		42.5121				35.1322
		-1.13823				30.264
		17.3531				5.45577
		-14.4555				3.78482
		26.9586				29.0437
		11.372				-4.41054
		26.0186				25.2543
		0.342692				18.7429
		-11.809				41.4005
		27.9845				25.6
		37.406				26.7943
		28.0716				8.14354
		28.662				10.7949
		-24.3514				27.3542
		30.9257				21.3224
		33.5565				30.0759
		6.77422				0.241185
		-17.9284				42.549
		-15.6374				24.8414
		11.9745				30.2061
		31.6738				35.9904
		26.6298				2.51975
		-12.0129				12.6903
		-11.4629				-12.9928
		-24.8414				26.3922
		38.878				44.3259
		31.351				21.88
		32.5067				-0.474182
		10.9745				39.8717
		17.2318				32.0872
		35.0991				-16.2144
		31.6771				33.2482
		-5.6704				34.6729
		22.4133				-5.87301
		-4.91008				5.11411
		33.854				28.3757
		32.0495				31.0112
		24.7511				2.15939
		-6.07472				10.9561
		-13.8963				-1.32139
		14.1703				10.0934
		9.41641				13.873
		-0.940694				36.0806
		11.3963				3.39038
		31.6143				36.648
		13.3948				10.0359
		-34.7987				34.7552
		7.83105				30.7878
		22.7091				22.0075
		24.8058				17.0446
		22.5893				32.8931
		19.6391				21.8441
		36.0639				24.9817
		5.44401				27.7099
		30.7589				-15.1158
		23.4362				27.663
		46.5547				20.1974
		28.0557				37.5811
		22.1428				-23.5718
		-16.5092				41.0003
		-42.0309				21.1848
		33.3742				26.8565
		-19.2977				27.3375
		36.3618				25.7586
		35.674				34.2309
		26.4605				27.3633
		14.6897				-15.8192
		21.8739				15.6796
		29.4329				35.036
		17.5815				-26.7959
		30.7065				11.4084
		40.7736				18.5944
		-5.99644				-1.35781
		7.3469				21.3023
		18.3784				-0.81775
		-11.3984				-26.2202
		39.7506				19.2724
		32.4908				5.89276
		8.61741				26.5168
		14.0004				14.5359
		28.9174				11.435
		-19.0479				26.4624
		41.7332				20.885
		22.5715				24.6505
		-21.1451				25.5256
		29.8334				-27.9572
		14.2286				-25.8681
		18.988				41.7179
		17.9672				-19.4621
		30.7714				18.1104
		29.422				-13.0346
		32.6014				13.861
		-25.1938				30.0927
		-25.188				31.7349
		-13.9057				14.4545
		-8.39928				-20.3652
		-11.7041				40.4215
		28.623				30.2841
		28.028				-16.1621
		29.1646				11.7913
		1.02288				-13.5727
		28.4759				39.8025
		-15.0767				16.6873
		6.86376				19.5906
		22.2881				17.2729
		-16.415				18.9693
		-30.4971				26.6454
		-7.06982				32.1735
		32.7454				27.7823
		36.0595				11.9251
		-21.271				-5.22194
		30.4801				-12.3928
		36.0828				-7.10484
		36.6333				19.7345
		-14.723				24.5196
		28.1563				-20.4721
		6.83414				29.6155
		43.8502				-13.0542
		23.5572				28.7672
		7.16791				37.6796
		12.242				14.1847
		24.8602				-25.003
		-3.17697				32.0548
		30.1439				11.5118
		9.48233				-26.0568
		20.6584				15.1466
		30.2728				6.6284
		45.8235				28.3545
		-8.81373				4.01269
		39.6213				33.2685
		-34.1181				14.6833
		27.1626				37.1131
		-0.491698				-20.1141
		-16.1521				18.9903
		13.1718				-9.77132
		-8.80051				32.3964
		-4.84793				39.812
		39.0867				9.42228
		26.1597				-20.0232
		50.6297				33.4104
		16.7267				6.28086
		-2.89282				20.1368
		-12.6099				-12.9305
		37.3002				-12.5075
		29.4509				24.354
		21.6364				-25.3614
		28.1422				33.822
		29.3187				-17.923
		17.3566				14.6641
		33.5361				28.782
		-19.1609				13.7506
		28.5399				16.7236
		20.9585				14.4329
		21.7182				41.3275
		-12.9802				21.7062
		-10.0962				21.8946
		26.5953				28.7485
		27.2794				-2.81573
		-10.0981				32.9362
		-15.5192				18.6304
		-12.8094				-21.762
		28.5232				25.7703
		23.0825				13.7039
		31.0132				2.07153
		26.4507				12.9384
		40.3807				-3.139
		17.8338				28.1947
		37.3701				29.2151
		40.1103				28.5241
		33.3677				32.5198
		-18.7921				28.3669
		18.3666				15.8586
		-20.9656				41.3335
		36.3325				25.5082
		22.3809				27.029
		31.0141				10.7916
		-29.0199				-11.5601
		21.6561				37.1824
		19.4855				33.5251
		40.1589				21.4704
		10.5118				24.0256
		44.5976				28.3853
		-6.30678				10.1796
		34.4859				41.3619
		9.03278				0.475037
		37.5568				0.42869
		-27.9546				31.9107
		-11.8302				-6.64439
		4.95017				-23.8752
		15.9982				25.1628
		14.0428				-2.2061
		11.7044				-11.847
		33.0503				40.739
		12.745				18.4065
		20.1485				35.0227
		35.6206				28.2577
		28.9136				-20.3656
		24.8422				14.4158
		33.3953				17.6858
		-15.4606				15.016
		24.6791				9.69304
		32.8533				24.3428
		29.1172				15.8175
		37.253				26.027
		29.0402				25.1312
		20.8286				35.6142
		26.1831				-12.5791
		-21.3977				41.4419
		16.6834				15.3263
		26.346				-2.05314
		36.8118				20.0066
		31.4099				17.1276
		6.24238				-12.3082
		-10.8981				30.0355
		-2.14002				6.45582
		-0.514796				43.9002
		36.2114				-9.70064
		22.7305				-18.33
		31.8068				3.91469
		8.45911				-3.98106
		-28.0266				20.237
		16.1681				30.6436
		-24.7607				-20.8225
		30.6483				7.34763
		28.2743				0.873313
		22.264				43.8655
		15.1729				30.5529
		27.6583				-8.93431
		-8.87844				26.8976
		14.9938				-21.8626
		43.4063				-20.1245
		29.1504				26.7158
		7.84025				26.8451
		-10.8485				-6.51526
		42.0658				-2.60623
		35.4584				16.8779
		31.0789				28.9011
		24.4192				34.7918
		-11.762				31.0531
		-15.5437				1.11443
		-16.2376				27.7932
		33.7047				-20.1003
		21.565				19.2605
		29.4105				33.3272
		23.1602				-3.356
		25.6962				26.5743
		29.8575				18.3868
		20.6993				41.7928
		1.53075				12.0226
		28.6173				36.8
		26.1727				26.8913
		28.6022				24.2331
		20.7135				33.1804
		-8.04525				25.9256
		-14.7751				15.2233
		23.9945				28.1184
		-23.2635				24.9445
		29.0859				17.9258
		21.6625				10.0284
		20.7121				24.44
		14.9531				26.2626
		33.9725				38.5904
		44.1547				-11.6967
		-6.58127				-4.18799
		-24.2671				29.2961
		23.5244				-14.5746
		1.91747				1.25932
		25.6167				21.9006
		-1.75918				0.721542
		11.9166				20.8402
		8.92403				4.87264
		-1.31041				0.923844
		-1.49253				27.2837
		19.9985				41.339
		35.5442				45.1652
		-31.6874				22.9337
		2.26332				-1.03019
		-13.2451				27.291
		28.963				22.4705
		-0.194312				23.253
		-15.7477				37.8084
		37.2179				34.1673
		30.2881				32.7986
		10.4338				1.62471
		32.8743				29.3834
		37.7666				29.2494
		-19.9844				12.3766
		-4.20362				47.3994
		0.129288				-35.0038
		25.0091				4.55769
		25.8594				17.9337
		28.0421				23.6135
		-5.76234				10.1851
		-16.4649				32.4034
		31.8728				5.05856
		42.6069				-11.3578
		14.9137				28.0679
		-12.0845				-13.8103
		24.6172				-14.2152
		26.7973				21.9431
		28.5015				18.1107
		29.4067				17.1665
		8.64752				10.4285
		22.9337				36.1319
		23.2002				24.0672
		-2.15897				28.1726
		-23.1866				41.822
		25.2711				-19.5098
		21.4552				43.7246
		13.0969				22.3654
		28.4967				-11.1783
		-19.4555				26.4631
		34.564				38.9883
		25.4903				31.9706
		-26.3066				29.2193
		19.047				20.2471
		2.25938				23.4828
		20.4937				-8.53856
		14.8121				13.0901
		32.5035				8.43741
		29.204				9.43192
		-21.5237				15.3247
		20.5998				10.8764
		33.1104				16.0657
		31.1865				-18.5406
		4.97881				-13.6627
		40.322				-20.6126
		37.081				-17.1463
		-15.9204				40.0407
		19.9485				27.035
		26.3311				26.6093
		-23.2565				22.0435
		22.4694				31.4569
		-12.3118				0.745995
		8.43292				39.2566
		-18.0686				10.5271
		-23.906				13.4133
		32.006				-4.78947
		31.923				14.029
		29.4425				36.1788
		17.1163				5.10305
		34.9442				22.1117
		29.1359				21.5783
		12.6658				21.6646
		-29.6365				9.10522
		42.8099				31.3373
		27.7041				-14.6938
		32.2393				26.2369
		19.2774				30.4926
		30.8267				37.6408
		33.4175				22.0378
		27.7556				32.8039
		25.9652				27.8263
		3.23681				20.341
		32.6722				-31.6654
		5.4293				21.3861
		-9.02311				27.9042
		14.3619				37.3629
		24.7557				31.2028
		-1.93154				20.963
		27.5413				39.0136
		25.7099				33.7293
		33.6234				34.4407
		-26.6458				-10.3712
		34.5157				-14.8635
		-1.83411				-19.1112
		1.49738				-22.6517
		34.3765				-2.7681
		-1.26405				15.2166
		-15.1336				25.1904
		28.1196				-21.0243
		30.2893				21.3041
		30.996				20.6088
		-12.3119				27.4105
		-11.2094				26.4443
		-26.2301				8.18478
		32.8994				27.3311
		28.4685				0.298553
		16.4947				-16.2307
		1.84379				35.4514
		31.5579				31.4929
		-7.90516				4.90339
		-10.0479				26.7732
		12.4786				16.3686
		-11.9568				-31.732
		36.2424				29.1284
		16.3489				1.72969
		22.9665				26.4193
		22.9139				-22.6077
		-11.5101				34.6961
		-13.6601				13.1341
		23.8645				5.45434
		-15.6659				24.5562
		20.6498				-7.20273
		26.3099				16.775
		16.4101				3.25843
		-17.7611				-13.7271
		24.4536				21.7134
		35.3357				-10.5469
		32.3616				-7.67941
		31.457				34.5277
		15.405				-4.24727
		-4.74668				25.1192
		0.907116				4.36375
		-0.315934				14.2741
		14.4626				-31.6098
		30.5889				11.7708
		1.29102				20.1758
		17.553				-24.9065
		8.53234				-0.0764243
		26.3606				-14.4137
		19.8427				-6.84343
		5.27909				23.5624
		-4.49364				7.38729
		34.0195				25.7224
		20.1681				10.548
		-7.14627				17.7568
		-16.1654				26.055
		4.14754				-24.8069
		-10.1502				14.5017
		12.1099				25.8103
		24.7729				-15.9391
		5.5133				-18.7653
		17.5147				29.6893
		3.25426				3.33034
		26.9169				-2.19667
		13.8292				14.1474
		-5.34264				-15.6002
		19.1316				37.7686
		0.226995				23.6202
		11.8608				26.0509
		-22.0965				-14.6905
		12.5055				-12.4171
		30.0301
		-5.14679
		17.6997
		17.5911
		13.469
		10.4443
		-2.94985
		4.1092
		4.79069

## Sheet: Fig. 3a-e,g
	Figure 3a-d						Figure 3e				Figure 3g
	Mean angle RF tilt (°)						Mean angle RF tilt (°) (8-12 mm)				Mean angle RF tilt (°)
	Control siRNA	Profilin1 siRNA	Profilin1 siRNA+rescue	Profilin2 siRNA			Control siRNA	CapZβ siRNA			Untreated Control	20nM LatA
	11.9673	-9.1916	13.8221	19.5051			31.5583	-20.5474			2.69423	2.66216
	5.66009	-14.6794	11.895	13.8758			18.4846	-14.5521			3.24755	-2.4497
	12.8687	-5.01678	-3.73665	23.5971			19.1293	-7.97551			19.1726	-13.4345
	2.5471	17.9621	4.15172	11.2947			12.7078	-14.0719			2.26151	4.35866
	12.512	16.2612	28.4513	7.33882			4.10182	16.0553			4.94076	-17.2545
	19.9172	-0.804577	12.3872	21.6782			21.0341	-22.8671			26.7777	-2.50694
	15.7788	-21.0189	-0.233493	3.12432			21.9489	-23.4183			16.2436	-12.6549
	12.3944	-0.22939	18.9727	33.0382			16.3601	22.9745			21.6681	5.59622
	16.992	-3.74697	19.5832	11.5087			15.6875	-11.6705			11.5769	-13.7182
	5.41213	-11.8777	7.12952	27.8092			14.8976	13.1396			0.322135	-13.2295
	7.38761	-4.15916	7.95439	23.7035			22.9816	-6.51052			-21.1303	-19.0212
	5.06564	-8.05572	23.0599	-6.76092			13.3218	-5.69883			4.51253	-9.15903
	5.6723	-22.7332	24.538	-3.59296			15.248	-9.51159			11.5909	-11.1152
	2.19035	-19.6567	19.1316	12.4152			20.081	-9.89735			5.16809	-4.03221
	1.98656	14.543	7.92607	27.0799			6.53938	-22.3735			-3.34915	-13.5586
	2.53151	-1.6545	25.888	15.9556			20.0458	-18.9555			2.55004	-7.99557
	10.7036	8.31055	13.5809	-4.87819			17.6402	-12.3957			7.1817	-16.7521
	5.70606	-30.4617	17.4473	0.709893			15.9628	-15.4348			8.69729	-10.708
	8.76965	-9.58397	-21.5016	31.2689			20.6645	-5.4671			3.60948	-6.54184
	6.16364	-4.82444	4.46174	22.4234			12.9666	-3.53836			4.37215	-2.07079
	13.7533	-5.64326	9.40657	28.7526			9.43455	-15.4073			13.2028	-13.2505
	1.978	-11.1058	11.0035	26.0998			14.3579	-5.78414			3.81103	-11.1445
	2.65763	-1.21427	19.5423	28.4442			13.378	-7.1282			1.30402	-15.5743
	8.06073	-5.43328	12.058	12.09			11.8916	-10.9043			11.6735	-12.127
	11.068	-4.79952	5.96549	11.9981			13.0991	-18.2548			-4.519	-9.45547
	6.90976	22.4992	4.89578	22.0218			19.6331	-15.8545			5.87602	-19.8336
	4.69561	-3.38844	8.91883	24.3702			18.1674	-9.47585			19.9353	-12.1822
	15.64	9.08784	22.5931	26.2691			31.0542	0.915467			5.25936	-19.0542
	14.6051	-2.99388	3.80743	7.90837			8.16891	-1.57895			-1.98533	0.914012
	4.71236	-10.6161	23.9252	6.10482			11.9209	-6.18643			0.723891	-15.6068
	15.7468	-10.6101	2.88046	28.5129			10.3877	-15.5449			2.06517	-21.3621
	15.5274	-2.99447	10.9336	18.6403			21.714	-6.95802			19.0802	-15.1468
	5.40495	0.0108474	-3.68426	25.1319			8.61332	-5.03206			21.7558	-13.7036
	13.8243	-1.59769	26.3005	11.9618			-17.9857	-26.8377			13.8734	-22.9792
	9.45062	17.2586	11.07	15.6092			11.9166	-16.4563			15.4622	-0.0495324
	7.52747	13.187		20.5463			-5.95109	-10.4031			28.0486	-10.4953
	8.10852	-7.32063		25.3953			15.7398	-23.805			14.1641	-7.44565
	6.36228	-7.30147		26.4789			12.9439	-0.0146825			3.1748	-11.4843
	7.28476	-11.3391		16.1535			20.3033	-15.3705			10.973	-0.403871
	2.44106	-17.4787		21.1494			15.3031	7.66191			21.5496	-14.4031
	6.27286	-22.5943		15.7279			15.0553	-14.4061			25.0214	-19.5643
	3.67857	-6.83967		7.49513			23.8264	-18.6693			2.48095	-8.90441
	4.70542	-9.6324		3.29665			19.146	-11.4889			-0.987455	-18.7148
	26.0332	1.15307		18.1615			15.2934	-5.194			-2.09034	-14.2444
	-5.69666	-6.19667		16.7706			10.4373	-15.6793			-0.282422	-24.7568
	5.46627	-6.49445		29.4214			-0.826973	-5.15239			10.7929	-15.5687
	13.9765	-10.4394		11.2983			13.0191	-8.9919			13.9643	-13.3856
	1.94788	-20.5937		8.55303			15.3705	-6.31039			18.9393	4.88473
	8.74792	-4.59833		27.2656			26.7258	16.7682			23.9131	-10.5258
	11.569	-12.1714		30.146			17.0194	-28.1118			9.05375	-33.6244
	2.62865	-10.3977		25.6682			13.904	-8.66901			10.2294	-6.55967
	6.96624	-2.73488		18.8626			23.4769	-6.02565			10.0447	3.33839
	3.80155	-31.2956		30.6392			15.1451	-21.9205			3.60264	-2.94426
	26.8728	-14.4922		22.1614			19.5971	-3.65344			10.6674	-16.1138
	11.4627	2.64671		19.7851			16.8127	-8.53166			-1.04519	3.52223
	-0.43308	-10.6826		4.77235			10.2086	-7.57736			13.8366	-6.44001
	4.05913	-8.077		23.0001			14.2574	14.0342			3.53502	1.95118
	12.4293	-7.96424		7.23618			19.2165	-14.0374			8.07218	-6.17058
	18.5551	-9.34719		17.0851			24.306	12.0626			27.7735	-24.813
	17.9814	-4.73263		26.8172			20.2633	-11.8527			3.31613	-11.7558
	15.7126	-6.28058		14.4658			16.4326	-12.4077			1.24325	-16.0284
	20.8657	13.046		24.0212			4.04278	-11.6184			10.5462	-13.6735
	23.8351	-21.8017		14			10.9327	-14.3603			7.82495	-13.1741
	16.8683	-0.797497		7.77189			21.3463	-13.6964			6.64429	-7.20669
	16.5024	-9.10258		-3.13126			25.1085	-19.0952			19.1567	-17.3749
	4.16686	-1.29449		17.2583			11.2747	13.8687			31.9261	-4.0995
	12.391	-6.74147		2.33311			6.08011	-11.126			5.31777	-4.22659
	15.532	-14.21		16.5237			0.0496207	-9.6443			12.4489	-12.3318
	15.9202	-6.1419		21.651			2.32588	2.59898			8.01725	-27.2396
	19.6842	4.71285		29.7637			26.4235	-15.4735			12.7044	-12.7093
		-7.46818		18.1529			11.5262	4.8835			-5.9004	-26.8522
		-20.2623		12.1746			-0.58229	25.8834			14.4568	-18.2153
		-17.8556		19.2964			28.8026	-15.235			-5.83948	-7.61067
		1.57477		14.4501			0.822989	-15.2058			2.55941	5.14042
		-7.72116		15.3317			-3.01598	-21.2935			4.79126	-1.39832
		-9.28652		26.6699			-0.140751	-15.4407			-7.82214	-11.0647
		-11.4918		34.1287			19.3018	-8.40892			2.9633	-10.8608
		-14.8546		21.4739			8.76258	11.7711			-9.30935	-7.98228
		-8.41896		15.2396			6.08238	-6.99895			17.6669	-11.7915
		-0.390159		-0.892864			19.9133	-13.5875			-2.69907	-8.14864
		-19.6964		15.873			-12.1588	-22.2162			-1.23572	-11.234
		-10.7938		7.17493			7.78582	-23.6412			8.96038	5.23101
		-18.0401		21.1628			19.5961	-15.3785			16.7368	-7.13414
		-13.5082		26.6814			17.7354	-17.0001			5.04665	-8.48728
		0.579005		5.79731			8.59917	-19.9389			9.80466	-4.03842
		-13.317		20.6219			-16.1932	-31.0564			7.65324	-7.7239
		-1.58693		22.3771			7.65652	-7.42523			2.37134	-9.81598
		-23.5027		27.921			22.8957	1.69962			-5.23543	-7.48039
		-16.3131		16.6089			-1.88393	-4.89124			2.25981	-3.045
		-15.609		10.9755			11.2524	11.3552			1.79445	-9.08415
		-3.00493		11.7173			21.6367	-11.0798			32.7545	-10.9565
		-6.69206		24.5905			17.5946	2.23629			1.69958	15.2726
		-13.9425		23.7131			8.16063	-19.925			-8.66808	-8.22427
		-12.4969		10.3			15.3433	-11.8285			5.98655	-1.47588
		13.6793		16.6191			8.12652	-4.74954			13.8336	-3.22765
		-5.44262		4.01717			27.595	-17.4626			4.76238	4.59564
		-7.05965		10.5928			6.3259	18.0597			0.413415	-7.22178
		-9.81172		19.2082			6.5899	-13.0615			12.3818	-5.05813
		-3.99814		16.2876			4.50813	-3.11465			16.6116	0.648212
		-4.20074		14.0549			7.52037	0.0685778			18.6958	-4.30355
		-2.06266		16.6832			13.6195	11.1175			7.86133	11.9823
		-6.52161		-2.70979			12.4565	6.27213			7.56961	-11.2877
		-7.8736		15.3945			9.72177	3.25861			12.5423	-4.7598
		-4.77955		29.8226			6.09563	-6.09723			31.6612	-6.72494
		-0.178309		11.8635			1.37953	-2.08362			19.969	-10.2303
		-9.45067		8.50093			-3.68552	15.0552			9.33453	-8.4064
		1.35323		22.6049			4.45149	7.02621			12.2029	22.3014
		-22.2563		18.974			2.00891	26.0424			-2.70699	-5.60891
		-0.546331		17.9612			14.9003	-6.79242			7.32855	-8.68026
		-15.4408		16.6159			-1.11399	12.9797			12.5866	-19.5953
		-11.4443		14.2249			22.1523	-5.1406			24.8654	-26.1845
		-15.0262		19.4125			13.8784	-1.61457			5.88836	-16.4914
		-5.69095		16.4305			24.2459	-11.8242			1.34164	-5.45008
		-11.5802		21.9813			23.1127	10.4858			25.6778	-13.5411
		0.399015		20.9123			-1.62055	-1.22627			11.3261	-0.822902
		-0.309511		8.34244			22.616	-3.80437			9.84527	-13.0766
		-18.647		14.2312			10.856	-15.2479			3.54347	0.240751
		-10.6892		14.684			5.80713	12.7351			1.86944	5.65278
		-12.7152		6.48152			-0.479674	-5.93272			28.5822	-4.34271
		-28.255		16.5763			-1.78644	-2.75702			8.61241	-12.8999
		10.5269		15.4243			15.9375	7.45001			-0.717084	4.84104
		10.2603		24.8802			15.6839	-24.6494			31.3187	-8.12098
		23.2049		31.6314			9.88527	-11.4071			-1.37367	9.55156
		-10.5236		21.5515			20.6375	11.6758			-4.06814	-22.3621
		-4.3778		3.47812			8.55248	9.29372			3.40972	-2.47782
		-5.3862		12.424			26.1402	-6.4655			17.2444	-13.1079
		0.129221		30.47			16.2366	4.98696			6.57135	3.6978
				10.4762			14.5127	-3.96828			4.89745	5.75983
				12.0438			14.0762	23.9832			25.7519	-14.5935
				27.4299			2.68237	0.901195			-24.9097	-2.36194
				22.4694			8.1322	-3.48099			6.56981	-12.9267
				32.0182			9.12219	6.59649			10.7643	-3.0072
				4.51744			0.872658	-5.43627			17.5462	-13.6182
				23.0518			21.508	17.2875			8.0146	-8.18739
				23.842			2.01408	2.61388			-8.92594	1.33201
				8.944			30.3714	0.680433			7.69371	-7.14285
				23.9386			11.023	2.86541			23.2915	-22.9897
				17.4149			0.637698	2.31193			-7.53558	-5.44986
				19.5792			19.1013	-6.29377			5.79908	-7.59911
				13.7536			22.8348	-1.45525			30.025	9.37572
				25.5548			10.7331	-2.10373			19.7401	20.9683
				14.8323			4.44933	14.5664			9.89482	-32.0556
				22.3309			23.2541	2.03472			12.9359	-8.48048
				19.2604			25.5078	1.66597			8.32249	-23.2534
				4.01894			12.6189	-4.25618			29.6501	-7.54162
				6.20675			15.6014	-7.13623			9.25182	-6.11761
				31.8687				-0.13752			4.8885	-7.75138
				2.99576				0.195145			1.13159	-0.981249
				19.7866				6.24476			10.0784	-26.4306
				9.11394				-2.73805			17.4009	3.05537
				11.6587				-4.30104			15.921	-15.0084
				3.75574				4.72228			7.99293	-16.4183
				24.4571				-2.95808			3.28063	16.4394
				8.23328				-2.34358			2.0003	-24.4634
				1.41665				-0.720983			-4.12094	-20.2864
				12.056				25.0659			3.72113	-4.7178
				26.2806				11.7268			5.06885	-16.8505
				18.1895				28.4219			15.2151	-29.9632
				12.3204				1.62427			-1.20694	-1.73775
				21.4715				-1.44481			21.5897	-2.84323
				16.6329				15.3198			12.7802	-27.5539
				28.0401				7.38843			26.3262	0.140806
				21.1691				-0.620202			23.2965	-0.318321
				30.3008				-9.27857			-2.23135	-12.79
				19.5943				0.0936118			22.8901	-15.0919
				15.6722				-4.45943			10.4903	-6.21928
				14.5067				5.31112			6.44137	-12.4347
				20.4495				2.7254			0.456458	-6.35777
				23.5584				-0.152997			-2.26368	-23.4281
				14.1429				0.456412			20.3611	-13.3882
				15.814				-2.6388			12.9802	12.1768
				17.5605				0.132118			13.0016	-21.511
				14.4728				12.8289			18.9175	-5.9795
				21.483				0.392943			7.59735	0.226512
				13.5304				2.74329			26.341	-16.1859
				20.7007				-2.82434			15.9149	-9.53721
				22.3299				-6.04299			20.12	-4.68573
				20.6669				-3.30943			9.75465	-13.1109
				23.5165				7.6482			4.24254	-15.7642
				18.7639				7.70213			8.08518	22.2641
				22.1755				-1.92464			9.26913	-20.1923
				18.465				0.0559828			1.75215	-9.88706
								1.96464			16.6219	-16.8722
								5.28173			1.51153	-10.1561
								-4.25339			32.1898	-11.2111
								-1.52802			17.0374	-10.9484
								-3.0249			-0.11598	22.6583
								8.71409			18.2227	-1.04725
								0.671515			23.3483	-19.406
								-8.99257			10.5351	-19.8903
								-6.97703			3.96654	-4.05739
								-6.20022			17.0572	-3.75403
								-5.04774			31.1737	-26.8784
								-0.0243986			13.1764	-22.3604
								-12.6016			12.3301	-10.9147
								-9.61871			12.2781	-2.44891
								-2.77529			20.3427	6.46129
								2.82907			22.0457	-24.0216
								-0.15641			33.7278	-16.1643
								1.57131			10.6544	7.2634
								9.82663			1.63164	-8.81462
								-5.46416			17.8363	-11.2256
								-1.54911			9.74561	-8.49806
								3.0143			2.4328	-19.0247
								13.5159			16.0096	5.15567
								-6.62867			7.57548	-4.65619
								-2.66656			20.9717	4.43767
								-9.65825			10.276	-24.7134
											8.77066	-21.2386
											5.89089	3.71795
											13.7424	-5.4876
											3.07646	-7.86847
											-0.16776	-22.0422
											32.2389	-21.2991
											11.8317	-29.8975
											0.733008	1.58801
											27.5049	-19.2367
											2.95045	-23.3847
											17.0337	-6.47777
											-9.00326	12.849
											17.1215	-1.57755
											-1.84517	-8.03707
											11.778	-27.5352
											34.9512	-11.1552
											7.77216	-31.5123
											8.35987	-31.1
											6.38591	-23.9585
											-0.226762	-12.1799
											4.58829	4.39063
											19.5729	-8.16113
											3.66685	0.590868
											19.4312	-11.1
											23.7566	-8.00547
											20.9807	-30.3154
											7.98027	-2.07079
											29.4127	-6.01929
											2.62455	-4.28889
											12.4039	-16.9959
											15.556	-0.0322481
											8.04714	-5.29166
											6.22287	-7.39771
											-9.41384	-16.6539
											13.1257	0.709529
											10.6965
											16.3748
											15.239
											2.28748
											26.3424
											-0.386416
											18.0892
											13.9852
											-9.81977
											4.83569
											-0.661633
											23.2532
											19.3486
											2.54966
											-1.39144
											0.91079
											4.01827
											4.88332
											6.05243
											17.4754
											-1.29142
											2.3747
											5.33967
											22.7474
											2.2947
											1.49455
											2.51081
											29.2147
											30.421
											16.4966
											-1.04389

## Sheet: Fig.4c
Figure 4c
	Mean nematic director angle (°)
	Control siRNA	Profilin1 siRNA	CapZβ siRNA	20nM LatA	Profilin2 siRNA	5nM SwinA
	19.5757	-9.71565	9.0258	-6.71398	36.8882	-70.5799
	37.11	-16.2322	-8.84954	-0.442396	33.1349	-7.70594
	34.9311	-50.459	-19.6372	-27.6676	20.5516	-30.5803
	21.8251	-22.5406	-18.8601	-31.2377	27.3326	-43.8836
	22.7665	-14.4544	23.7803	-21.6753	5.9519	3.67214
	37.0711	-21.5388	17.0091	-24.251	21.4109	-24.5993
	31.1244	24.2735	14.2937	-22.8249	33.1015	-41.3672
	31.8801	10.8143	16.2071	-17.9157	47.3125	-3.78575
	15.6167	-1.5047	-25.5861	-9.82235	-4.65243	11.969
	31.6764	-18.7776	-13.965	-35.3573	18.5179	7.74197
	21.8227	-0.635548	-23.4901	-19.422	27.7239	-20.5093
	28.1837	-8.12261	17.7375	2.93203	28.7357	-2.52483
	46.2322	-23.0491	-5.0154	-10.1035	13.906	-14.1435
	13.1827	-24.9835	-9.53967	4.12352	11.5191	7.12714
	51.309	-1.03108	31.5478	-11.5666	-0.464381	-11.4003
	29.5294	28.2008	-0.939494	-18.0283	12.4977	30.4389
	28.6313	34.2501	22.5753	-27.304	5.67038	30.0424
	29.7656	-9.79706	13.2954	-39.4863	-1.39406	29.0531
	7.99181	19.8748	-27.2003	-27.5764	18.5971	-21.3914
	1.20786	-32.2686	10.8442	-19.3184	18.0397	-14.9612
	13.1303	-39.3563	-28.3206	-0.0645871	11.7826	-4.33461
	70.6172	11.5801	32.1909	-26.076	31.8918	-25.47
	-10.3752	5.28754	-23.0066	14.099	16.4816	4.31811
	20.6041	-31.5228	-21.9829	-22.5435	4.61511	-19.9197
	11.847	1.06346	2.97591	-5.60051	-16.2118	-19.3278
	30.1789	-30.9646	17.274	-20.6788	22.7283	-21.3389
	33.8874	-28.3672	-23.6574	-24.4271	29.7245	-17.7421
	27.4369	-3.27294	20.1404	-0.581919	26.5431	-35.8905
	12.555	34.8104	11.5895	-31.3213	49.557	11.6833
	25.2206	-33.2103	-6.7608	-24.1538	36.0741	-36.0291
	13.3863	9.4276	-4.6767	-14.104	-4.68379	-1.40968
	1.54245	-14.0346	-4.99367	-37.6091	-17.2657	7.29875
	35.854	-29.9918	-28.6119	-29.2484	12.3905	-21.1958
	17.2219	-22.9511	19.2036	-18.3587	-1.77558	-36.7608
	5.25797	-21.1192	1.25831	-31.9947	20.1949	-5.30307
	-8.89672	9.15967	12.1425	-22.0053	14.5419	4.0313
	-0.329241	9.86927	-25.5207	-8.75315	1.37501	-21.3266
	7.82854	-3.72264	10.4832	-16.4919	25.5055	-2.75536
	40.9708	19.0081	-2.37061	-32.4773	2.69078	9.56922
	34.6454	4.22306	-24.6077	7.79082	16.3969	-34.4904
	15.6817	27.9369	15.026	-17.8232	38.8123	-37.041
	36.1194	-22.3761	-4.87366	-1.8384	21.643	10.1471
	25.6602	12.7773	21.1733	-24.1321	33.1761	27.3349
	18.0063	13.739	6.3135	-36.6889	12.0689	34.5863
	13.6168	3.34833	-12.387	-17.2561	31.1998	-30.7379
	10.9823	-6.50746	17.6473	-32.3264	41.925	-37.721
	3.88886	-41.791	0.703383	7.81938	12.5794	-24.7652
	13.8356	21.8408	23.6525	-17.7002	37.4875	5.28385
	-8.20667	31.5778	-3.41376	-23.6998	29.1577	-24.9896
	1.0068	30.1671	-19.0848	-26.0253	0.172455	-10.956
	-7.5479	-6.84643	17.5616	-23.379	22.7888	-3.15089
	6.761	-20.5624	-24.5415	-32.6107	33.1953	-42.9148
	34.4057	-33.8236	-19.272	-25.1333	24.1026	-3.42559
	40.352	-29.5826	22.4944	-20.2678	34.7895	-29.9023
	30.297	-12.8674	-34.6949	-2.38641	22.9109	-10.1835
	-5.14221	-11.3551	13.7236	-21.6506	6.93148	14.5863
	30.2318	-28.2795	-27.8132	10.2702	34.7474	13.8596
	-2.67733	4.84608	30.044	3.11068	-5.66324	24.6697
	31.7198	10.1782	23.5096	-42.0132	-5.07149	-36.3467
	14.2018	4.69159	-32.9239	-9.09047	13.4719	24.0935
	33.0635	-18.0797	-22.764	-2.44202	17.0695	-29.3874
	4.41124	-3.96355	-28.1654	-17.5115	29.4184	-13.6318
	18.7076	-19.002	31.8011	-33.1223	26.3892	-20.3226
	13.5153	-26.5468	-2.79985	1.6301	24.1242	28.1442
	28.7929	-11.5791	3.18488	9.12913	5.60737	-38.4316
	20.4038	-2.52951	34.5419	-6.7979	15.7729	-15.4746
	25.245	15.4456	26.4439	17.0397	23.1072	-44.7047
	14.0011	-11.3333	-18.9077	7.84461	24.048	-28.121
	24.437	-25.0147	-6.20695	-5.97891	31.3848	-17.9712
	44.1659	-26.1145	-28.2668	0.475252	15.3586	-31.1472
	30.8728	-8.25141	-8.60219	15.6086	12.7975	-23.1115
	20.6808	-15.8242	24.4958	-7.50096	29.6207	-6.38111
	32.2994	-0.536034	8.46297	-24.3083	18.8721	-25.7866
	37.889	-1.60202	5.56372	-36.5513	3.72791	-16.0496
	35.4941	-28.9679	-28.2203	-15.4559	3.92583	-21.5917
	29.8623	-17.1212	-3.24234	-17.892	32.1589	27.6072
	27.0848	-40.1084	-28.6962	-6.93362	0.342133	17.8062
	16.3567	24.3141	18.3617	-24.33	9.01726	-5.20565
	15.0687	-9.47861	0.437662	-29.859	15.4441	-24.6303
	3.62693	0.384141	-8.02862	7.10257	9.67088	-50.0899
	2.08277	28.7751	-17.7841	9.07003	22.7514	-36.0906
	5.43205	14.2075	29.3433	29.0683	36.2608	27.8527
	-22.8777	-13.2512	22.7962	-20.321	7.66641	-0.916292
	32.927	-37.3027	14.7947	14.6777	21.8631	6.30267
	15.0765	-7.18064	5.92939	-0.867258	38.0512	28.9589
	25.0449	-13.7276	-3.05187	-14.2136	26.91	-28.9197
	22.7072	5.95713	18.8603	-2.1576	9.74017	-2.13722
	26.7574	-10.5499	25.7202	-1.05796	-7.52135	-27.2775
	12.6247	16.643	23.375	16.1661	27.5532	26.4596
	19.9909	27.7299	-25.7261	-28.0529	34.5069	-18.7606
	11.4741	20.8312	2.95551	-40.7457	33.0736	-13.0795
	23.7898	14.8173	22.9373	-28.1507	42.4972	-13.3415
	29.183	5.26899	-24.3216	-21.366	4.93187	-18.0948
	42.6892	1.15898	-12.8982	25.7787	30.6745	29.2297
	35.4394	19.4578	13.9032	-25.5913	12.7565	-17.5286
	12.0579	-18.4362	1.306	-12.7811	14.7032	-5.09489
	30.4217	6.91282	-18.6121	-35.2829	39.2441	7.31509
	-21.0519	6.51675	-25.8301	-10.5544	20.5789	19.9104
	36.7137	37.8981	-25.8887	19.6777	21.9967	-2.36184
	7.84484	-6.84305	13.4991	-6.8494	12.7907	-22.832
	18.6653	-6.17542	-7.34167	-26.3447	33.7043	-19.7719
	36.7065	-14.6466	19.9156	-14.351	33.1643	-28.6389
	28.9766	-26.1929	-5.64499	-0.44671	20.0979	-16.9067
	23.9213	-6.86134	28.5746	-18.1341	43.213	14.6702
	7.05358	-3.68395	-7.61725	33.4076	32.1378	2.29782
	34.2873	3.71849	18.5113	-22.9876	5.76991	-23.0785
	16.4145	-5.45593	8.05666	8.12408	7.46586	21.0958
	-13.466	2.37044	12.3312	-28.2937	35.675	-29.172
	21.1145	-1.72297	3.54381	-27.6848	25.8905	5.3195
	39.0661	-17.4837	18.2181	-13.6327	30.4123	-30.1999
	-11.4735	-18.6591	-6.26883	-22.6483	18.2091	-35.5168
	27.9514	-41.3835	8.23113	-30.3285	38.0061	-34.3507
	30.5833	-4.08765	3.91953	-1.04977	14.0614	-34.7568
	27.6708	4.10331	32.0745	-19.7484	31.1212	-13.3476
	28.2588	24.407	10.7797	-17.8826	20.1722	4.44386
	32.0336	28.5102	14.2305	-28.8842	0.557902	2.63004
	30.9995	3.84393	-22.5229	11.4723	31.4286	-42.606
	11.4183	17.4743	13.216	-11.9796	29.0491	15.2718
	26.7923	33.4812	-26.3628	-31.5564	31.1193	-22.2861
	22.1626	-6.93266	-25.2951	26.8694	19.2991	-10.2176
	5.5538	-22.9096	19.839	-17.0812	38.8534	-22.4393
	21.4655	-5.51284	7.35812	14.1088	32.356	-43.7682
	10.9462	-18.6096	24.362	-26.0415	22.2578	-39.7703
	6.33348	-41.6648	22	14.394	-14.088	18.5817
	33.719	-26.9575	-15.4842	-8.19109	22.5361	-34.5855
	14.3768	-5.14826	4.5575	-14.6613	-20.6425	36.4675
	31.0702	15.44	28.8916	-6.79335	33.5191	0.329591
	23.6781	-10.7596	17.2227	-22.7441	-16.9378	-47.6608
	24.0778	-28.7843	18.8817	-22.135	28.5368	-10.7068
	-25.7859	10.4577	22.9862	-21.6958	8.37094	-3.04769
	3.63088	-49.8415	-16.3111	3.1799	9.95208	-27.9381
	26.8629	22.3312	-18.5597	-7.06395	40.8575	-38.6259
	22.8194	-12.0925	-8.04116	-11.5838	13.2319	23.8647
	32.0641	-0.350167	12.7299	-7.1948	1.86507	-19.7154
	18.9623	10.3668	-11.5717	-37.1442	-3.39106	-44.7049
	23.3805	-4.42623	-3.40844	-19.3879	19.2868	7.00491
	26.1244	-8.69654	-16.7552	-23.5816	6.35207	-31.0451
	31.6371	-12.3847	17.4326	-16.9576	1.8475	14.0937
	36.2469	-13.2022	-29.1535	-43.4916	30.0484	-19.7166
	27.958	-22.5717	-10.1299	-15.9505	23.6942	-29.2623
	31.278	3.11735	-0.568845	-25.3982	12.7648	9.64471
	23.2306	-13.2282	4.10688	-17.0515	-28.1396	-10.2873
	37.7183	-5.95536	1.06087	-32.1473	-6.22253	-15.8241
	22.6843	4.86624	10.7452	31.0716	3.98998	-21.2138
	-8.02852	-2.08117	0.0806896	13.7049	33.378	-27.0481
	9.73887	-1.1353	19.5866	-31.9962	-15.2919	-32.5968
	42.419	-27.8456	17.4911	-25.5235	39.0552	-27.3267
	5.43341	0.31048	2.63165	-21.4417	35.5536	-6.63408
	13.4518	16.5021	-38.0717	-26.0284	-22.6674	-23.0771
	3.26467	7.74203	-33.0872	-28.8652	17.2356	-17.4538
	-9.00367	-3.17574	24.8067	-16.2776	34.2982	-28.7693
	6.77613	-33.5166	-18.043	-31.099	31.5613	-25.0401
	16.484	-5.96643	-22.9304	-26.1253	29.0554	-0.829524
	20.9082	2.5448	13.3875	-23.377	4.40287	-18.5932
	-18.1843	1.53398	-16.0622	-34.3388	35.8015	-8.88238
	21.7831	5.63741	2.68796	-2.50035	11.7353	-18.936
	41.5936	-17.2899	-11.9637	-10.2951	4.1724	-2.9346
	3.54153	5.54259	22.7551	-27.7235	29.1854	-20.4236
	15.5821	16.1445	-3.74658	-31.8988	0.761187	-34.2484
	27.5895	12.3482	-17.4869	-41.5649	2.51458	-24.6717
	21.2381	-24.9938	-18.6851	-37.2015	35.8801	-32.9155
	36.1133	-27.2572	-11.0253	-17.4576	30.7412	9.27702
	20.0873	34.3804	-29.5562	-25.3748	20.0798	-31.9365
	26.7748	-19.4901	-1.167	-33.8417	42.0894	12.1583
	16.0986	-25.0854	18.5807	-29.1059	16.5007	28.8572
	21.0452	1.84054	22.8333	-23.1174	33.8728	-10.2965
	2.76198	-6.92301	-18.214	-15.6594	-11.8565	-9.82081
	19.036	-30.2534	-0.894649	-10.3424	23.2246	-33.9999
	-3.92054	-29.2444	-4.67306	-15.6129	26.1089	19.6578
	11.0555	10.636	24.5101	-26.3066	-1.3626	23.5499
	-12.205	-36.7537	14.4939	8.84601	11.9741	-3.9992
	3.48395	7.82219	28.8625	-7.8804	31.6128	-48.27
	36.6935	7.2526	-2.86402	-54.5123	29.9075	-27.6351
	30.2929	26.155	23.2024	-32.4004	6.60966	-6.12692
	21.1508	3.25919	-15.5901	-20.1891	18.79	-36.5225
	13.3627	-15.664	15.4804	-42.3144	-3.45478	1.07281
	-0.614318	14.3231	-5.70342	-28.4587	5.33139	22.6627
	18.6178	1.06103	4.67951	-26.3984	29.25	-20.3974
	22.2572	2.85808	9.76192	-32.6165	12.1327	0.975947
	23.4485	-18.7921	-20.031	-3.86448	12.1921	2.38365
	29.4173	-26.1868	26.6189	-26.9466	16.3009	-8.58972
	26.2256	-27.2078	6.57885	-5.40793	10.328	-25.0717
	-15.0393	17.5842	25.5439	-31.5612	-6.62008	11.3535
	-11.0145	25.7243	-8.94632	-24.4419	21.4726	-21.5331
	22.4933	1.11796	8.28439	-29.6317	18.6541	17.9373
	-3.79713	-5.08626	-24.0142	-30.7996	-1.6832	-21.4416
	31.5933	9.58334	7.94288	-2.50894	10.8136	5.75766
	24.826	-0.156821	-6.30504	47.3076	66.3473	32.6136
	14.14	-12.6522	13.5744	-33.3629	-14.9863	16.5703
	-6.28262	-29.0109	11.2664	-7.34853	-15.5089	-16.1346
	-28.9222	9.29716	-30.8593	-22.4372	41.285	30.6055
	-1.05402	-31.1394	-16.9583	-22.6291	11.039	-14.8055
	26.1031	-38.2144	18.516	-22.9736	18.0909	-12.6682
	21.2613	-12.5493	-26.6892	4.61542	-7.61046	15.4466
	26.6377	-36.7048	11.5061	-20.2496	18.791	4.07944
	35.6093	-13.0492	11.5524	-35.5732	36.8411	28.1474
	1.79083	-20.5391	26.1639	-18.6321	25.0268	-23.8502
	25.0941	-23.0206	18.4184	-36.4175	21.8822	-6.13257
	28.3669	-42.9433	-3.87772	-34.7653	28.7318	-24.0046
	35.722	25.0317	26.9041	-15.171	-0.812386	-37.6688
	21.5341	-17.8057	-23.0658	-32.1813	-26.5161	-27.1853
	7.70837	-11.0009	19.743	1.08113	25.3032	-23.1133
	32.3619	-44.9824	-4.8973	-36.482	62.5018	-35.4986
	-8.70031	-24.368	-13.35	-8.34459	-15.1352	20.5697
	6.32143	-31.752	-19.1685	-28.4128	9.48496	22.6746
	3.44822	-21.3261	-28.2164	-26.1002	30.3596	-13.9168
	-19.1713	-46.9421	-16.6263	-28.0607	16.8396	14.3918
	7.53023	-34.7157	-26.555	17.7369	15.7953	-4.04308
	-12.1037	-38.6091	23.2615	-27.2918	-15.418	-6.43349
	26.8546	-9.4589	-3.15105	-17.5139	-10.5198	9.98128
	2.40131	-46.1179	-24.6459	-10.1573	30.5129	10.5038
	24.2828	-38.0663	15.6216	-33.7517	25.2475	-21.4722
	22.7337	-26.4743	18.3486	-13.1893	-16.5899	28.9477
	32.3855	-62.9546	-17.2036	14.1728	33.7749	-6.79108
	37.9109	-42.7653	11.8709	-22.6739	34.4901	-22.4999
	33.7608	3.68961	-2.53519	-26.0877	27.0487	7.55056
	34.3	-7.7538	23.853	19.3468	29.8149	-9.53867
	27.7208	-45.401	-11.8458	17.2065	-13.5812	-19.991
	32.9452	-35.5168	-9.09871	7.49298	0.694779	-1.53553
	38.5136	1.52881	29.2525	1.58806	16.856	-15.1826
	17.5991	-57.3966	20.4832	-26.3619	18.6528	-15.3252
	-13.0393	-31.2171	0.776409	-4.34263	-9.99832	-15.6737
	-0.30356	-32.9959	-27.3495	-30.884	-4.34098	32.6973
	8.93148	-21.0044	-12.7893	-36.3631	16.5886	-14.1471
	-0.343645	-39.2414	5.36142	-34.563	8.76042	4.54788
	10.8836	-30.3664	-18.4177	-17.1823	27.2041	-25.9799
	36.5834	-16.286	25.069	6.9665	-14.9198	-13.0508
	28.6376	-46.3179	-25.5102	12.8111	27.9612	5.65354
	17.9025	-8.86085	19.82	-4.29139	29.9343	16.9836
	6.89339	3.85294	-18.7925	6.20864	-12.6056	13.7848
	12.7972	-9.20835	-30.9842	-16.4819	34.9623	-2.28383
	36.4911	-31.5839	-19.3774	-31.2064	9.02336	0.292627
	-5.21659	-56.4905	-28.0812	-4.53313	20.7506	-9.43466
	2.58487	-40.7275	-23.5828	-4.62742	41.1914	21.973
	9.21511	-2.18997	-24.5208	17.5689	6.79558	-39.9418
	33.1204	8.00054	-19.857	-16.1065	6.94089	-14.0841
	28.1563	-21.4696	-3.58456	-10.6429	26.3575	-7.02974
	44.0273	-57.5774	-24.3365	7.82729	-24.0927	-23.9078
	41.4941	-44.2369	7.34849	-0.606532	2.87484	-33.7368
	12.6824	-39.4293	-7.60619	-26.0704	14.319	6.73807
	26.7341	-76.3798	-32.8569	-6.24537	36.6828	-26.8704
	37.3572	-41.8107	-14.8716	-15.0006	13.3773	-2.41714
	16.0624	-5.74478	-27.402	8.4967	-7.37587	21.3079
	1.42792	-8.38469	-7.64037	-15.5658	38.6898	3.48352
	62.9423	-29.9752	-11.2746	12.2242	-42.0503	-5.27712
	29.9378	-38.5392	15.5901	-24.6095	26.8015	-24.4088
	35.6706	-16.6768	-16.5655	-6.02338	37.3005	23.5975
	13.8877	-17.2112	-15.3107	-9.92257	35.2218	-3.53651
	-7.46474	-36.4967	-14.9827	16.1611	34.7392	-6.04255
	23.3154	-13.1698	29.1357	18.1901	23.8943	-6.62962
	30.0473	12.7925	-5.52612	-39.6236	23.6453	-19.2048
	-0.0007733	4.10726	-19.8243	-37.1817	-11.3853	-28.4125
	37.1919	-0.161828	-15.4514	-34.1468	22.2985	-23.7558
	-27.9567	-11.1321	-12.2048	18.7014	15.6329	2.40276
	-0.28717	-15.5264	13.4922	3.87705	13.1552	26.9511
	-9.48545	-62.1502	-26.9494	-14.7281	30.2552	-29.6621
	6.8341	-45.3179	-10.5505	-16.3406	13.9785	-12.9341
	-16.9087	-43.5243	-22.6994	5.53735	-1.80489	22.2934
	-42.2488	-26.8462	16.4225	11.5464	-16.1713	-7.56488
	18.4729	-21.5887	22.1633	-14.0619	35.1892	19.5258
	14.3565	-30.2018	-10.6733	-16.5711	17.2985	-15.0903
	-14.895	-57.7883	-23.6221	-32.3617	21.6662	-18.4587
	35.4954	-39.5883	-24.8967	27.1684	36.3572	-19.8234
	44.9774	-20.3637	20.8127	-10.7305	35.5435	12.045
	-0.431474	-17.5613	22.7659	-34.0882	11.5133	23.5713
	21.9403	-19.224	-25.3062	-18.0509	21.5019	-29.5704
	25.756	15.6801	17.3933	17.5624	8.31166	10.0965
	40.1675	4.05012	12.8731	16.1946	9.03748	-32.7653
	-10.1303	-17.0267	-20.494	-20.1195	45.5828	21.5956
	-2.82705	-38.2828	-14.404	13.0616	31.9342	-2.35797
	29.5087	-45.9788	-23.1875	16.4528	-27.6879	-15.5258
	12.6915	3.39636	-16.1884	32.83	7.06017	19.701
	35.625	-14.2879	-10.1613	-9.77595	16.9619	-21.5678
	38.878	-73.5326	1.63363	-2.75814	11.9108	-24.0751
	32.0495	-39.5433	-11.426	-15.9068	16.2991	-26.6172
	32.4375	11.2185	-7.37786	3.65625	32.8039	9.10321
	-17.068	10.8475	21.4136	-0.0065161	46.3988	10.3411
	-27.7559	3.38011	-6.71378	-0.249941	22.763	-34.9382
	-4.73801	-27.3535	0.00903822	-6.02903	36.0832	11.2747
	-24.7607	-23.5566	-23.3765	-9.92957	26.9507	-6.11272
	4.0917	-14.6927	1.68515	-2.8087	26.8631	-10.1953
	-12.0129	-43.4807	-15.6153	-24.1157	12.89	3.01837
	19.6472	-18.1522	20.0255	-6.18663	-9.35202	9.88443
	-4.47181	0.655988	-15.5533	-23.9996	37.6675	-14.8132
	9.80456	-49.6127	0.613472	-17.8077	-9.11043	-7.79682
	5.40712	-59.8135	-9.73094	13.8562	21.204	-1.8518
	41.6752	-24.2802	-5.95628	4.95784	20.8688	-8.92902
	51.1425	-7.94798	-8.70189	0.0942966	-0.960649	-22.0022
	15.3243	-30.357	11.6152	-8.89275	15.9483	18.3804
	55.8151	7.34234	4.76256	-20.7117	3.9023	-41.3799
	2.64872	-28.0197	16.4293	-34.0831	39.4518	34.6968
	-10.0632	-38.14	7.19655	-2.65866	14.149	31.7462
	10.2313	-39.3929	28.0681	-27.3449	-10.9568	-14.54
	57.4999	-25.4368	-5.03048	-15.8919	10.5713	11.3519
	-23.2635	-15.3728	-20.8911	-30.6798	-26.0588	-12.4749
	3.20314	-29.7366	-16.9188	-4.38795	-22.0896	-27.2266
	22.4708	-49.2755	-28.6193	-16.9242	-4.97825	-6.70162
	27.904	-45.9771	-20.0212	-1.69319	13.4817	-33.7424
	21.5553	-22.2093	26.7629	-4.80916	20.5288	31.8136
	19.8569	-11.0389	-12.9517	24.5039	7.18205	-7.13597
	2.06749	6.60521	1.36724	-22.2791	37.7847	22.7858
	-1.29488	-38.2196	-18.7908	-23.5663	43.8845	56.6807
	43.5264	-65.009	26.7679	-20.7036	35.421	34.3855
	31.5956	-40.1128	-4.96846	13.0086	-17.2104	-44.9986
	35.5958	-27.1378	-7.43	9.71226	-39.5654	-28.8245
	14.8252	-18.0628	21.6242	-1.45394	22.4946	-6.27082
	47.2118	-48.3177	-22.1194	-16.5546	4.13717	-29.563
	18.22	-58.2416	-21.5804	-27.4165	43.0181	35.3705
	-11.6573	13.3793	-21.3681	-24.5959	-11.5691	11.0888
	21.296	-25.3853	-29.5359	-33.8005	5.39076	-0.0283984
	20.3943	-26.2531	-23.1687	-24.0081	6.38064	36.6811
	-6.21728	25.6625	-16.9404	-6.93464	32.2008	30.4838
	33.6327	-32.1904	-26.19	-25.317	26.3151	3.48005
	19.0023	-24.7295	-7.28268	-17.2515	4.7006	-18.6131
	14.4213	-30.6482	18.6973	-13.6426	-3.48477	-12.8396
	-23.2565	-44.2509	1.7825	-21.6515	34.7716	-14.1174
	18.1015	-46.207	-28.28	-24.3716	15.4773	11.1331
	-25.2812	-47.0241	-11.5492	7.47831	0.0868668	41.7601
	40.829	18.1399	-1.05837	10.8465	41.5573	-21.6018
	37.406	-1.69838	-19.5122	-19.3826	42.6633	25.3246
	-25.1938	-33.6328	-5.64774	-16.1943	10.1262	-25.9919
	13.9221	-1.30884	1.46131	17.909	6.77232	13.2591
	35.1203	-47.6232	-4.24971	1.32158	20.0419	-12.6106
	6.79331	-35.7458	-32.8592	-19.6384	-34.8781	-45.4671
	18.988	-32.5463	-22.9074	-3.58469	-2.79125	-33.8735
	-5.88269	-28.0505	-28.991	-34.5601	7.35264	-38.7372
	17.5815	-51.0306	7.66134	-2.232	15.4748	-38.6016
	-41.7314	-9.14909	14.1606	-20.3828	21.2738	-31.4353
	27.1043	-52.4399	1.53927	-41.582	21.4915	-20.7307
	28.6065	-58.3114	-18.3944	-22.4507	7.43469	-36.4889
	-25.6847	-72.6028	-25.1802	-28.5787	34.0293	14.382
	33.8613	-34.607	6.56772	-18.2376	0.464861	-18.5822
	-21.4161	-32.9421	-27.5862	-15.2912	15.0554	-6.55852
	25.4431	-12.7271	-19.7956	17.6267	29.9926	-0.470674
	16.4836	-8.96361	-7.33254	-14.586	19.9515	4.15242
	-2.33265	-2.141	-9.11537	-23.3312	23.4818	17.8402
	-14.4555	23.8573	-5.48277	-29.206	15.5629	28.3545
	-14.1558	-13.4429	-21.2499	-4.64291	3.99048	-18.4155
	-23.1991	-9.63381	3.86658	-15.5606	31.379	-14.4118
	1.09955	-35.622	-0.85334	8.52436	26.1194	0.770781
	7.41011	11.0433	-15.8153	5.50029	8.93107	31.9769
	31.288	2.44214	22.8815	-30.7701	2.47988	6.37884
	23.2033	-37.6646	-27.1732	-6.43722	40.3509	-12.0872
	-24.5799	-13.5066	-13.6159	2.86565	24.4236	-47.0252
	-13.1526	-24.4311	-2.6617	-2.39385	42.6511	-39.7018
	2.65486	25.4497	-21.2024	-28.3274	11.1153	-34.3581
	10.3234	-23.0616	11.3238	14.1945	13.7268	-21.0719
	3.24473	-32.5037	-29.6532	-8.0418	-5.48282	-18.1278
	-13.2967	-18.3465	-6.57271	-29.5098	22.0157	-9.26089
	39.9023	-0.319543	13.5961	30.4052	-5.36209	-35.0513
	-3.7833	-30.5548	-6.13983	-18.3795	-16.0149	45.1859
	24.539	-9.57812	-22.1177	36.3919	19.307	-9.54816
	-7.7073	-36.6445	9.7315	-32.1484	22.0974	-16.6027
	39.7804	-6.00388	-17.7599	-31.8291	24.0437	15.5622
	-12.3388	-11.0968	6.19926	-16.1073	33.6083	32.5744
	8.86297	-32.7728	-21.4119	-15.8398	-2.88182	1.02322
	39.3716	-32.4953	7.72155	-48.9437	37.6544	-17.8564
	32.8681	-17.2277	-26.6169	1.00625	-15.8545	-21.5033
	17.4401	-26.9978	-31.1752	-33.801	14.3141	22.8032
	44.7517	-41.5598	-23.1327	-29.4866	5.1966	-10.3249
	8.08253	-20.3247	-28.1265	-25.7297	22.7053	-13.4746
	29.0306	-24.352	-7.8284	-31.7677	-10.6038	13.1167
	29.0857	-13.7891	-18.7888	-1.01428	-3.02264	-19.1094
	33.4968	-17.5839	-5.41697	13.1264	10.1316	-32.2457
	-7.18924	-23.2483	19.2392	-27.82	19.1504	-23.1314
	20.6498	-29.7662	-9.80034	-26.1555	13.1938	-39.0599
	12.1342	6.64872	-5.35555	-23.8876	2.08794	-32.0716
	17.6192	-2.53502	-34.612	26.126	17.2128	-19.8659
	35.296	-24.4485	-32.22	11.0239	30.3894	-10.4446
	29.1706	-15.4152	-11.0624	-24.5003	24.335	-16.2368
	-20.8489	-17.7661	-8.75575	-33.8271	17.3377	-0.23497
	3.6248	-9.99913	11.1915	-28.5657	15.6628	1.23648
	44.9657	-32.4714	-12.1206	-23.0573	0.122452	-20.6452
	24.0156	-40.0763	-32.3451	-21.6682	34.2695	-0.668971
	10.4539	-35.9201	-21.4361	-20.0776	15.7796	14.9086
	0.855305	-53.0672	-0.872785	-8.55861	19.7159	-13.7211
	12.4274	-13.2146	-26.2819	-18.5423	5.47023	-25.7272
	12.1934	-11.5513	-28.5916	-23.7395	11.8794	-4.2377
	22.5325	-29.714	-22.2283	-12.9545	27.7665	-39.6352
	-3.53039	-20.584	4.95054	-16.548	1.37359	15.1293
	9.74867	-15.6622	-36.7245	3.32695	17.8476	-13.0635
	38.0882	-44.1248	12.6415	-23.3203	-7.33814	-44.7782
	-5.86588	-26.8399	-33.8942	-23.5054	-10.5494	-1.27039
	9.27481	-34.6058	-2.81244	-19.5201	-28.4072	-48.9443
	-8.08771	-17.5635	-23.8258	-21.5587	7.21502	-32.6965
	49.3775	-21.253	-41.2425	14.7196	10.6239	-39.0182
	46.9315	-19.1932	-1.75684	-5.42144	1.37152	-11.1451
	25.4127	-5.78509	-23.4891	11.9171	-14.8346	-36.5765
	35.0489	-5.61126	-2.77368	-23.178	32.5862	-20.6105
	28.1252	-27.9158	-5.10807	-29.5397	-18.1354	-7.4868
	20.9437	-48.0793	-33.4136	-33.7278	0.957241	-26.584
	18.8119	-25.7388	-20.676	-23.5706	3.43062	-33.306
	7.54819	-32.0735	-20.4586	-29.3352	27.7092	-29.87
	-8.87354	-44.8831	-20.5423	-0.592286	-15.0419	-18.6443
	24.6928	-38.1309	-21.6261	-23.3802	20.5238	-50.2581
	-17.1763	-43.1027	-29.6493	-5.48994	34.6442	-16.44
	7.16791	-44.4362	-9.56366	1.24675	7.04415	-0.341577
	43.0628	-16.8962	-22.3699	-20.4545	33.6928	-28.7544
	32.7578	-50.6414	-7.82229	-13.6422	44.5643	-12.1343
	14.3046	-27.8261	-40.0728	-15.2604	18.8361	-36.8739
	-28.9182	-24.1019	-33.4072	-15.3322	3.85576	19.0525
	6.12087	-23.2932	-13.8873	-26.9405	31.8232	35.8484
	33.9698	-28.7794	5.59503	-30.8698	-13.601	-9.30489
	8.0907	-38.4925	-40.381	-34.6096	-9.64687	-30.273
	4.52479	-32.0994	-5.74313	-34.4583	24.5296	-42.9585
	55.5963	-8.14784	-18.0091	-21.5138	17.2052	30.3884
	44.6797	-32.0086	-20.3354	-21.2218	27.4441	-8.15896
	-10.0012	-13.7294	-1.96383	-25.7254	41.8024	-8.16193
	12.7264	-36.1659	-30.1659	-34.3446	-28.1409	-14.7431
	14.0428	-24.815	-2.29503	-20.4171	18.601	-42.7674
	29.3979	-30.1592	9.53429	-31.9072	-7.61348	-30.8797
	53.5886	-30.1021	-29.2016	-28.4004	45.6143	9.30812
	9.7895	-45.5584	-25.1822	1.54164	30.6318	-35.9536
	28.8919	-31.7529	-5.87107	-17.0952	13.3282	4.244
	16.4763	-27.6797	-26.6883	37.1526	4.08023	0.574683
	2.58815	-29.5794	-41.3823	4.00033	20.4189	16.5475
	7.83105	-23.4624	-7.67284	26.3402	25.0193	13.3334
	33.2622	-24.6416	-24.8154	-13.5092	-9.58445	13.888
	18.0276	-32.4583	0.0468239	-23.7456	33.6871	-23.8495
	13.3395	-39.5442	-4.3948	5.80019	1.27071	-20.5079
	19.3263	-24.1807	-18.2228	21.7826	-9.78558	-35.8967
	34.7003	-14.1633	7.9592	-38.2493	-1.77538	1.42516
	8.83252	-32.9334	-15.3453	-12.7399	26.5844	18.6409
	23.8509	-27.7643	8.22522	-32.2273	31.5139	-28.8539
	28.5902	1.85965	-16.1664	14.9109	-3.71488	-12.2396
	16.0006	-20.7018	-14.4593	-29.3887	38.3158	-42.8855
	15.2156	-4.56499	-11.1654	-38.4652	28.7931	-1.81634
	19.962	-1.40242	-26.043	-30.2738	-7.95663	-20.9845
	-2.60552	-2.62584	-5.52496	-27.1493	14.9918	-32.966
	-6.77713	-38.1444	-27.8918	-34.4564	-5.6261	-22.972
	17.7339	-24.409	-24.6687	-27.5317	3.27473	-39.1624
	7.86102	-40.4368	-30.6301	21.4218	-1.01677	-16.0072
	-2.73356	-15.5966	-27.832	-4.85859	10.7953	-20.7053
	1.06442	-34.3997	-4.19784	-30.9864	33.4573	-12.6203
	0.9191	-70.7976	14.136	-36.2674	21.8049	-24.6752
	9.60719	-21.717	-18.6419	13.4902	31.3069	-20.7533
	-3.74934	-20.8125	-37.5812	-3.90014	-11.9323	-14.9977
	24.7465	-31.7393	9.0301	12.497	-26.3058	19.8093
	24.5979	-23.4343	-7.4763	-23.0338	20.2796	-20.3803
	-22.5164	-9.75433	-12.3326	17.3388	34.9603	-27.5312
	42.1588	-20.5636	-22.395	-15.4934	0.15983	-28.3436
	-24.5749	-15.9664	-3.07998	-31.4896	28.2057	-26.1024
	31.4486	-39.2351	11.1237	-30.1542	22.0286	-20.9302
	25.3365	-3.37667	-31.1728	-26.8854	0.672437	-37.0292
	-1.69181	-25.8044	12.3102	-44.608	-4.49432	-29.7726
	5.36734	-25.0297	1.15948	-59.4813	17.1617	-38.7218
	16.4743	-42.4796	-33.3118	-26.4696	-5.04422	7.97454
	26.5493	-13.3458	23.6666	-23.354	18.9706	-15.8516
	14.4896	-16.1229	-0.0637293	-17.4955	27.6999	-48.9688
	8.63524	-46.2011	-9.18588	-4.23225	32.9672	-36.1898
	7.13569	-25.2906	-2.62824	-24.0484	29.6779	-35.7138
	-31.958	-14.2595	-19.3345	-71.1582	2.74286	-20.8264
	-23.5848	-33.3402	-27.4973	-40.5677	10.1412	-21.7336
	-3.18848	-24.2007	-27.91	-36.0421	24.6962	-24.0982
	26.7405	-32.6508	-32.2228	-24.0338	14.9316	-26.1064
	12.457	-38.9854	-16.7468	-45.0339	31.2849	18.0601
	-29.045	-9.57712	3.10361	0.501384	-11.6999	-21.2703
	21.8792	-47.8465	12.8201	-32.125	13.4892	24.0315
	39.1901	-25.9971	-9.48105	-42.2788	1.8228	-24.9455
	9.99444	-2.27833	-24.2596	9.89458	2.35053	23.642
	11.8755	-16.463	-2.00026	-26.3633	-6.57605	-18.2546
	20.3625	-22.9466	-24.238	-9.01485	14.6907	6.92499
	31.0646	-19.3571	25.2331	-18.952	5.66347	14.836
	16.0709	-23.6886	15.1213	-49.234	30.5215	-29.8963
	28.8375	-34.5956	20.0543	6.26446	-7.09912	0.876777
	28.918	-51.1015	-19.9513	-24.5359	20.2039	-52.1477
	11.2888	-24.1239	-30.9681	-38.3021	16.0914	-16.7765
	-0.976422	-35.8112	-38.6867	-17.0852	0.78038	-37.2583
	18.0811	-25.0667	-30.5957	-43.6614	38.1706	-18.2087
	2.78776	-23.8661	-0.686967	-29.8516	49.8802	12.4549
	6.27634	-24.5384	-15.76	-17.4718	27.6346	1.20303
	-15.0328	-24.7243	-0.453068	-35.1788	5.68046	34.9925
	32.4428	-44.1465	-21.0213	-16.4409	42.0095	-27.0615
	-3.82335	2.34148	-25.1823	-29.9614	13.9183	19.7874
	25.8439	-21.4662	-17.9592	-32.3647	-13.8343	-12.3037
	8.06934	-29.0332	-19.1352	-17.6214	1.93183	-20.4385
	19.7313	-21.3673	-11.9881	-21.1236	26.4572	-15.9968
	9.0158	-22.3881	20.6332	-19.4955	27.7031	-7.69008
	37.1838	-13.8383	18.2627	-23.9203	3.8078	-9.23297
	-14.372	-32.0335	1.9532	-22.3494	8.06193	-35.7234
	28.587	-19.2979	11.7523	-31.8553	4.35192	0.377261
	17.2952	-35.9858	-23.7435	-38.5003	5.48836	-40.2381
	26.4379	-25.6505	-24.8673	-44.6284	29.7418	-23.4535
	21.5427	-26.8807	-0.299998	-8.42116	2.30128	-17.9896
	-18.5373	-34.2191	-39.2227	-3.83244	7.54102	26.9036
	-1.33568	9.71347	-22.6667	-38.5224	-4.17087	-2.63517
	-10.7544	-16.9367	6.1151	-11.4583	-15.9475	-16.6621
	14.5679	-38.6832	-49.1044	-37.7223	7.5868	-34.0512
	6.57051	-8.36201	-39.3627	-27.3406	28.48	-15.115
	21.2794	-29.9867	-34.2629	-22.1479	20.1556	-12.8532
	16.3283	-22.4455	-14.8816	-24.4292	-9.57386	-15.2978
	10.2075	-36.7085	-17.702	-28.4361	19.0235	-33.571
	-10.3535	-21.4292	9.71614	-31.104	33.4482	-30.1274
	1.36204	-2.79069	-10.9167	-33.9637	19.5894	-45.2466
	22.3972	-10.8145	-9.68333	-25.978	5.36532	-59.2971
	25.2233	-9.02666	-21.3771	-34.565	-5.88715	-29.5953
	43.5732	17.9094	20.039	-38.722	9.11229	-14.7375
	28.5005	-3.19045	-6.79266	-38.5496	-9.73504	-6.21566
	15.0963	-44.8959	-8.67325	-38.0467	10.7184	-29.8932
	23.0933	-22.1	-23.5938	-23.5983	16.8081	7.42331
	7.28296	-15.1123	-12.7207	-20.4078	22.4903	-5.52719
	12.6016	-42.3103	-26.1356	-32.9847	-4.99237	-19.6086
	35.6424	-54.6892	19.2096	-37.8713	15.8991	-3.93144
	40.8053	-22.1082	-4.35931	-13.7589	26.6807	-9.1187
	11.0321	-25.5258	-19.2245	-31.987	-0.0933068	-14.4396
	5.67845	24.0371	-31.7304	-40.6356	15.109	-19.4491
	0.834942	-9.99164	-21.8695	-24.9448	41.5594	-12.671
	11.7585	-16.5596	-26.5165	5.91473	17.1081	-33.6997
	-16.7184	-24.8753	-23.7865	-30.1769	2.88834	-6.86671
	19.9961	-37.1649	-11.7614	-12.3661	32.1	5.77304
	18.6679	-11.0011	-26.4569	-3.57621	-0.221675	-24.5248
	17.5013	-34.4761	-14.9296	-22.9937	-2.87942	-14.3136
	3.07707	-44.3133	-11.7886	-18.2728	35.4379	15.9929
	3.82444	-43.5476	16.0419	-36.1506	3.65349	-34.0438
	-0.149088	-40.0789	10.5845	-38.0031	-17.7866	-9.67763
	-18.1645	-38.9806	8.88142	-37.755	15.6202	-8.33803
	-21.1116	-41.7103	16.7244	-26.5218	7.08587	-16.5085
	-13.5579	-16.9196	16.2563	-33.5226	-4.04677	-13.5281
	-5.64866	12.2427	-19.9869	-38.379	20.4574	-23.0052
	1.10225	-35.8501	-13.8887	-27.9312		-4.321
	32.0086	10.3929	-0.909318	-15.4068		-14.088
	5.09449	-48.5375	-30.5942	-24.5778		-12.8576
	33.4277	-35.387	-53.5615	-45.6159		15.5091
	14.0005	-26.5758	-25.6229	5.05465		-4.02347
	-9.60319	-39.146	-26.3306	-35.4607		27.8875
	-20.9914	-31.3343	-25.748	-49.3028		14.1705
	53.3813	-21.5347	-18.014	-39.3065		-17.2285
	35.0015	-16.7994	-27.8494	-28.8726		22.2203
	29.002	-23.9113	-36.1936	-41.5087		-9.47322
	15.8423	-42.894	1.2483	-26.2693		-11.9004
	-4.776	-16.5029	-39.634	-44.4486		10.4366
	18.5385	-34.2829	-13.4454	-36.7254		-17.3539
	-17.2876	10.5569	9.54182	-27.4185		-43.2625
	27.0329	-39.9731	-20.0212	-40.5241		-41.528
	0.401665	-18.313	-20.9243	-24.5583		-35.8398
	19.3991	-19.3698	23.1257	-30.7534		-25.4662
	14.501	-12.1225	-17.0674	-38.6401		-42.2908
	18.129	-32.0734	10.1968	-23.7334		-35.4304
	-3.88531	-26.7718	-29.3119	-31.4527		-13.3317
	31.7292	-34.6231	-8.96343	-27.1553		-31.4725
	-11.251	-48.1071	-17.3474	1.51735		-32.0555
	-3.47089	-34.2951	-14.5645	-41.9482		-9.33535
	20.6186	-58.2186	-40.027	-35.7252		-17.2573
	-18.4855	-43.5709	-21.6512	-35.1531		-25.8979
	-17.6587	-52.0598	-19.3316	-49.6285		-9.60217
	46.5328	-1.06556	-34.0549	-17.4897		-29.4113
	27.3925	-15.5246	-39.1133	-30.2607		8.01157
	16.9962	-30.8135	-27.6112	-22.4518		-3.97009
	-14.2726	-27.3716	-20.2677	-20.9512		-20.7126
	23.8934	-45.4617	-7.87873	-36.4226		-1.35576
	6.84832	-30.6672	-13.3823	-19.9968		-0.11114
	12.082	-20.7309	7.23167	-37.0367		-34.5572
	10.9616	-40.9976	-32.1224	-32.9189		-13.989
	9.57169	0.743129	-33.9192	-43.8407		-36.4103
	-18.7986	-25.5136	-48.5033	-10.9474		-46.8819
	-4.98812	-23.2017	-2.67615	-44.0584		-30.4671
	7.78727	-27.8634	10.5757	-35.0915		27.3377
	-10.264	-2.27551	-23.7144	-29.4086		12.7773
	12.7696	-12.1974	-25.1903	-17.0532		-8.15935
	-16.2199	-28.2385	-14.838	-28.3987		-5.79135
	4.85408	-13.3137	-21.5271	-29.3265		-15.0442
	31.0732	-31.7071	-14.9209	-35.3148		-14.7595
	13.1593	-6.88592	-29.4003	-28.3652		-33.9431
	-20.592	-38.3659	-30.651	-25.0303		7.06158
	-1.03419	-40.9747	-15.7368	-35.2333		-33.2742
	7.14535	-45.3201	-51.1566	-31.9103		-24.2709
	19.9586	-6.9059	-31.0742	-21.0754		-5.64
	-12.3625	-10.3898	-29.1801	-19.8084		16.7861
	34.3428	-30.7183	-25.1654	-10.5265		22.3142
	6.45078	-30.8561	-18.8966	-41.2145		-53.775
	11.9892	-23.9146	-17.9059	-4.24954		-26.4858
	30.3471	-10.3487	-24.5021	-30.2477		-11.4401
	34.5391	-40.7347	6.40447	-35.8928		-31.8041
	-12.9744	-43.8574	-10.3993	-30.1951		-20.9395
	9.88888	-38.7912	-26.7657	-19.2332		-4.44179
	33.1862	-33.6203	-6.85071	-31.7731		-41.1325
	30.6777	-28.2247	0.601286	-46.8871		-5.72417
	-8.04916	-30.8139	-21.8955	-15.5543		-26.8264
	-19.7162	-22.7655	-59.7046	-18.9345		-55.7014
	-6.0852	-34.1681	-38.3077	-52.6523		-13.2529
	2.99877	-10.473	-30.4475	-30.5434		-42.15
	17.3768	-12.3171	-2.69018	-25.0994		-48.3862
	13.3861	-30.6724	-41.9232	-21.3862		-21.5097
	26.2991	-20.1725	-37.5295	-35.2363		-28.1565
	-4.45068	21.0509	-4.33487	-0.638739		-33.8253
	-18.2057	8.41976	-47.401	-22.7189		-31.3828
	19.1766	-28.1155	-30.3095	-33.1771		-4.25978
	11.6649	11.719	-7.4129	-17.0135		-10.5508
	0.862577	-45.656	-16.0585	-36.2541		-7.38933
	19.5908	-23.8701	-2.80157	-35.3404		-33.8185
	-7.51147	-30.961	-28.9417	-31.3897		-39.405
	20.9104	-43.4884	0.784546	-13.404		40.294
	3.19964	-31.5331	-32.2525	-24.1082		-48.3007
	0.728623	-24.0463	18.897	-25.3172		57.9345
	30.3646	-26.1802	-22.6467	-24.8714		27.3206
	2.20663	-1.94362	-15.6701	-8.43894		-15.5828
	24.1896	-52.688	-14.2249	-16.3639		-4.23796
	4.27378		2.01387	-34.4631		-5.62366
	23.7601		-14.6588	-37.5573		-11.9984
	-25.3745		-25.4437	-35.6803		12.0207
	1.34871		-12.0199	-8.86776		-31.9461
	-16.6748		-13.3085	-25.4206		7.71404
	6.15734		15.2286	-16.6618
	19.228		30.6473	-28.2545
	28.7823		-4.10802	-24.0261
	21.9989		-24.4474	-30.6656
	-13.6082		-0.585823	-29.5535
	8.80474		4.43358	-36.2107
	-3.80391		-26.1561	-36.3847
	25.9687		-13.6186	-27.1352
	-3.08737		-5.21518	-15.1233
	12.1786		-8.42852	-40.1824
	6.35184		-8.20782	-7.30221
	0.470687		-24.9343	-15.1636
	-37.8761		-22.3385	-27.2663
	0.88522		-20.557	-37.0299
	42.2163		-3.74301	-17.3331
	-3.51468		-1.53424	-37.577
	17.8925		-9.24641	-38.4279
	-19.2761		-29.3203	-39.7697
	-13.5289		-17.9033	-12.8217
	10.9136		11.9283	-36.1547
	11.0524		5.21033	-21.3495
	27.4707		18.7814	-18.3352
	8.36729		13.0981	-33.4689
	-13.5792		-20.1808	-25.3464
	2.83554		-27.4074	-44.3902
	28.6566		3.11174	-43.2314
	26.5031		14.7479	-15.9849
	1.13296		1.88486	-21.2536
	12.2874		-17.7465	-15.7533
	-1.72138		-10.3445	-34.5683
	22.7839		-26.5486	2.71057
	24.395		-22.5797	-35.4512
	22.6703		-30.5074	-26.9123
	-1.44954		-28.4459	-35.633
	-1.84094		-35.3147	-21.4498
	-29.8812		-7.52919	-40.2927
	36.5241		-8.22828	-16.8175
	3.0831		-13.4839	-33.4013
	-19.4807		-19.1165	-35.7902
	26.9634		-20.8068	-24.2304
	4.96889		-11.3915	-28.4966
	-10.2112		-10.0989	-37.6191
	20.7383		-0.378574	-30.3915
	6.33814		-7.91896	-29.6773
	29.7811		-2.66822	-32.3519
	1.28426		15.0968	-26.7555
	-5.60421		29.9081	-38.4642
	-4.64291		5.76381	-18.9761
	7.68912		-10.1337	-4.48997
	9.38299		30.2181	-6.52377
	22.6051		27.2741	-20.2464
	20.1906		-28.5386	7.50787
	-3.69171		-17.8572	-27.9448
	1.84466		27.6845	30.9042
	-6.94844		-9.01948	-19.7671
	-20.1667		-9.49566	-37.8975
	-20.109		7.0224	0.238449
	21.9016		-6.15141	-12.9365
	36.8371		-20.3644	-45.1253
	-14.1539			13.4719
	13.0228			-17.7445
	22.8706			15.7004
	-4.77019			10.2024
	9.94681			-20.8548
	25.0765			-41.3678
	5.06855			-34.4277
	-10.0789			-19.3609
	2.95348			-20.171
	23.261			-31.7424
	-12.6553			-27.2007
	1.62911			-36.7113
	-25.1408			23.4683
	23.8906			-29.5219
	-4.61094			-38.501
	22.1976			-25.0295
	28.4226			-51.7155
	4.77371			-5.69022
	11.5156			0.481349
	22.4318			-9.33589
	27.7892			-28.0122
	10.2179			-28.5762
	8.9814			-28.2705
	26.4005			-38.1721
	-15.7014			-1.71245
	4.29373			-24.8118
	11.7966			-28.5243
	1.20307			-18.2483
	3.26159			-19.3963
	0.590199			-33.2891
	-33.6065			-12.1377
	6.7763			-12.8867
	7.88308			-18.5759
	33.0349			-35.1817
	-30.608			-4.32221
	4.90551			5.30776
	-27.4458			12.8556
	-19.0311			-35.7998
	3.42766			-14.6429
	-6.1919			-25.9761
	1.10209			-17.99
	2.33219			-24.08
	43.1483			20.0149
	0.441911			-33.2368
	29.2035			-34.3887
	-11.909			-23.819
	-34.4132			-30.5262
	3.15867			-35.8168
	22.9625			-32.233
	-44.725			-21.0375
	9.35738			10.1731
	2.84273			-37.7224
	17.3306			-23.4885
	10.1544			-7.16546
	17.6447			-39.1289
	16.396			-9.89074
	36.9913			-37.1507
	28.1331			-28.4383
	10.7331			-18.594
	-9.97386			13.7703
	29.7059			-19.8593
	-7.88259			-21.9414
	3.14491			-36.1559
	15.8097			-1.28731
	15.5599			-36.3187
	-0.154669			-33.3066
	3.22751			-38.1496
	14.2498			-22.283
	-3.45581			-35.761
	8.2639			-20.8944
	31.8551			-34.8164
	23.4092			-43.9767
	24.2695			15.2331
	-14.8151			-25.2905
	29.344			-19.0811
	-4.99317			-42.2387
	7.65422			-27.9252
	-10.9257			-28.7603
	-2.87172			-22.6672
	10.5421			-3.92372
	12.6979			-45.9186
	16.7263			-35.9883
	27.0123			-20.2936
	26.4575			-14.9673
	-0.431129			-3.32627
	26.5919			-20.3876
	0.577054			-36.6378
	16.7243			56.2334
	12.259			-15.2722
	24.5103			-36.7217
	1.07156			-26.9708
	-26.1946			-17.8362
	-3.48833			-29.2234
	-1.40207			-15.4989
	4.00529			0.524441
	7.24848			-44.2379
	4.35997			24.1312
	27.2188			1.24956
	19.0946			-23.019
	-20.2681			-40.5645
	17.2283			4.36783
	15.7655			-22.4199
	30.9621			-11.9012
	13.9487			-9.06807
	31.4038			-23.8302
	30.8661			-12.8816
	39.6792			-40.8348
	26.1491			-14.452
	11.6737			-26.4534
	-9.87823			-13.4332
	32.9929			-19.2507
	11.5025			-36.4603
	22.4473			-48.7947
	9.14831			18.9618
	-5.3343			-30.1046
	34.1768			3.75392
	16.4169			-29.1477
	3.52597			28.7699
	24.8297			-22.4948
	32.798			-15.0777
	11.0555			-25.6772
	6.83344			-11.4781
	-18.6501			-39.4585
	4.26518			-40.8841
	16.9367			-32.5972
	39.7075			-28.7312
	27.8566			10.9104
	30.4778			-21.5454
	13.5714			-30.7713
	22.7485			-38.7418
	36.73			15.0565
	25.7565			-37.1775
	-7.84885			13.8035
	-3.47342			-40.5262
	16.2747			-8.1784
	-2.95124			-3.15008
	42.1916			-25.9645
	2.06683			-33.0599
	17.8448			-20.9652
	18.7738			-32.9108
	-17.3167			-24.8249
	28.5962			-40.7873
	-17.4667			13.1531
	10.3285			-0.686621
	22.4478			-29.7844
	17.3594			10.9012
	7.10895			-5.67971
	8.24544			-35.0082
	24.5694			-33.5185
	13.9708			-25.9848
	21.3767			-25.6288
	41.5398			-43.8107
	7.19112			-29.7964
	20.9178			-38.3019
	21.3323			-18.137
	25.3623			-22.7343
	-12.2608			-33.7549
	29.5655			-30.9359
	-28.1136			-29.0746
	9.6468			-24.36
	11.4936			-37.1531
	38.3094			-41.7225
	-11.3032			11.7372
	28.7051			-28.9378
	-23.0051			-24.4656
	27.6415			-2.10036
	13.8941			-5.6594
	24.625			-21.4433
	17.6692			-14.3091
	-1.11992			-6.0991
	24.4832			-36.2249
	23.8089			20.781
	38.2804			-18.4889
	-7.77711			-2.1635
	11.3082			14.4699
	-19.2064			-15.5284
	36.2456			-25.8121
	-7.43405			-25.9085
	10.6059			-47.9579
	16.3925			-26.76
	25.1863			-24.691
	-6.2872			-50.693
	21.7365			-30.0599
	-4.59944			-38.3632
	28.5564			-12.7426
	26.4946			-23.6363
	-18.2234			-10.0345
	17.5836			-30.7634
	16.5905			-10.4907
	29.804			12.9091
	29.307			-34.0386
	-15.999			15.2065
	-19.0253			-50.9594
	16.6592			-17.9573
	22.2754			-20.3703
	-20.8498			-10.3084
	28.0381			-34.4568
	1.68145			-11.2087
	9.54404			23.038
	-13.0365			-31.8196
	25.492			-5.90115
	2.90272			-36.9412
	-16.9248			1.46722
	32.4807			-31.6803
	13.9301			16.0858
	-20.7851			-29.913
	14.4623			-30.9393
	5.4388			2.29134
	33.4347			3.88331
	0.592782			-8.25409
	27.8242			-24.2989
	26.7147			-16.7183
	13.8738			-19.9181
	46.2958			14.0177
	-31.3			-15.9453
	24.7797			-35.7405
	19.4319			-37.0909
	-5.83387			-17.5662
	-11.7095			9.17978
	-1.22772			-4.29369
	28.5308			-25.2395
	28.6147			-26.6499
	16.8834			-13.6442
	34.5468			-22.1118
	-4.9366			-23.1319
	-14.4305			-16.6598
	14.1091			-31.8968
	35.8911			-11.2686
	8.29968			-30.9545
	30.2008			-15.7784
	33.6406			4.38603
	29.9962			5.74286
	14.885			-20.0645
	-18.2789			-39.8462
	24.9157			-16.1169
	27.7779			-24.201
	5.73391			-25.0119
	10.5945			-27.3486
	13.2145			-18.2177
	21.0004			19.9874
	-22.9922			-25.4914
	24.1415			-6.82767
	35.5974			-32.1261
	15.0323			-10.6312
	18.2148			15.5205
	28.1005			-19.6071
	-9.89198			-30.7376
	38.0055			-16.9673
	38.0957			-35.2694
	3.06357			-23.3066
	30.8054			-4.34837
	4.43619			-21.5118
	13.1345			-17.616
	25.6092			-25.5106
	1.89884			-32.4915
	20.3232			-40.851
	43.5235			-36.2125
	-12.2074			-16.9438
	23.681			-6.86614
	13.7875			-14.9028
	25.7197			-11.5932
	23.2529			0.250914
	25.855			-37.0097
	6.54202			13.4556
	-21.8019			-8.09656
	-2.51017			-25.8885
	29.4945			-25.157
	12.0822			-7.55001
	-29.3655			-40.4825
	34.9608			-30.7814
	33.2416			-24.6536
	24.3887			-10.1017
	31.203			-31.4806
	13.1092			-7.63984
	30.694			8.27584
	10.9252			15.218
	35.3655			-28.0091
	31.2679			-34.0698
	30.5276			-18.7512
	31.2188			13.3026
	-20.0176			-28.9556
	-3.68948			-25.3278
	-21.7616			-35.5018
	15.5865			-27.2264
	23.0935			-28.5229
	1.60201			-23.624
	1.84902			-33.3297
	36.8325			-15.4838
	20.4328			-23.3247
	33.9419			3.29382
	25.096			-27.7267
	16.997			-26.0766
	13.7496			-10.3315
	32.8933			-7.54315
	-13.2018			-24.1058
	19.7617			-34.7733
	20.675			-14.6476
	16.4076			-32.2285
	26.8501			-11.9453
	28.1581			-6.97127
	-5.11796			-26.2069
	-10.4797			-24.9346
	7.53711			-8.97614
	32.2248			11.9648
	15.7108			-1.04332
	14.8946			-27.3242
	28.0701			-26.9375
	25.7184			32.8409
	24.1037			-28.2376
	18.5699			-1.20734
	30.5972			-25.2496
	-2.18633			-25.4812
	-9.0381			-35.8753
	7.48787			-3.65674
	30.7697			-16.9842
	-4.6106			15.9376
	-24.258			-4.12123
	4.50222			1.52482
	18.5273			-6.62778
	-25.035			-39.3766
	-1.83367			-18.9545
	27.5683			-33.1649
	32.3463			-15.2972
	-12.5267			-20.0918
	30.4796			-2.93831
	8.35852			-0.579309
	5.79856			-29.8606
	31.0889			7.49614
	8.25969			-23.0503
	1.47433			-0.353958
	42.849			-20.8658
	27.3976			-11.7988
	37.3483			6.73055
	28.8522			-12.3705
	7.56908			-24.178
	11.2589			-35.9367
	15.8324			3.17518
	25.9184			-25.3882
	-24.4413			-35.3679
	9.56854			-36.7433
	36.3638			-23.8349
	-4.83258			-9.18065
	12.6346			-28.3123
	-7.04658			-30.3936
	21.4441			-39.6978
	-25.7051			4.56154
	26.1575			-11.6775
	-4.26269			-27.0861
	19.4557			-18.2544
	37.4713			-1.57421
	42.1893			-33.6246
	-11.0254			-13.4283
	-21.4382			-20.3953
	22.8913			-18.4199
	13.0455			-15.4168
	-6.19148			-17.049
	24.9574			-2.99339
	-6.16988			-41.3331
	30.2576			-19.4003
	-4.06041			-36.9726
	20.266			14.0708
	2.5571			-29.0301
	22.6102			-26.573
	5.62202			-14.651
	7.85262			-18.3729
	5.88447			-26.2764
	-9.27526			7.34115
	24.2051			-8.5144
	-7.10646			-14.4274
	25.766			12.5883
	10.4816
	1.91355
	-7.11566
	18.973
	28.9474
	14.598
	-11.6882
	27.5465
	4.86826
	-6.22432
	20.6989
	1.26119
	27.1166
	31.4328
	-4.16873
	6.93627
	21.9151
	-6.52044
	20.4471
	29.5876
	-10.4069
	37.5534
	7.48058
	0.397241
	0.444138
	29.1038
	2.21904
	-12.1668
	-2.73798
	26.9422
	-18.9604
	2.34226
	27.1056
	-8.76515
	-13.577
	-27.1222
	24.7984
	26.89
	20.357
	18.3292
	5.23149
	32.7769
	10.8015
	-2.94172
	-9.11052
	11.4778
	15.8379
	12.7853
	4.5984
	8.49825
	14.3343
	-24.8667
	-5.25016
	26.5573
	-20.1788
	25.9887
	-2.96173
	3.19382
	-23.6581
	32.5196
	3.44153
	22.7936
	30.1477
	20.4582
	-15.2346
	16.4508
	23.6471
	31.061
	-17.8495
	-4.65276
	9.12152
	1.42434
	-34.5627
	24.2275
	8.96961
	6.82082
	24.9378
	32.8171
	26.6323
	14.2345
	17.8039
	-1.72302
	4.69435
	37.3007
	-14.8658
	-13.2196
	-21.329
	-14.4112
	14.0452
	15.2877
	0.484143
	29.6405
	35.478
	-0.119599
	-28.2755
	-17.9995
	-3.50102
	-6.32878
	-6.34955
	11.8848
	-22.7398
	13.2727
	35.0901
	-13.4746
	-1.20534
	18.5603
	24.779
	21.8682
	-9.55494
	33.6813
	-3.29887
	10.5045
	16.9288
	21.2953
	2.61527
	-16.5032
	22.2546
	-0.689908
	15.6305
	32.5152
	7.33392
	36.6398
	34.774
	-19.692
	-39.7201
	22.3418
	1.90259
	14.8158
	-3.56813
	-19.3245
	19.6588
	27.4882
	-4.84285
	2.16086
	28.7982
	-0.345633
	7.70948

## Sheet: Fig. 5a-f
Figure 5a-f
		Mean angle RF tilt (°)
		Control siRNA	Profilin1 siRNA	Control siRNA+LatA	mDia1 siRNA	mDia1 & Profilin1 siRNAs	mDia1 siRNA+LatA
		29.4663	-11.288	-15.7255	0.498892	-11.0683	-22.1992
		17.5314	-5.63332	-25.1562	9.54194	-5.14998	-8.79721
		24.7865	-8.08964	-17.6067	27.8185	0.989084	-6.84799
		26.9001	-5.88712	-12.0723	1.15531	-17.1308	-0.862107
		25.0733	-2.3791	-5.95595	3.70999	-10.4945	-16.9375
		22.2214	-1.47601	-10.1821	0.155694	-8.24359	-16.883
		3.27944	-12.2001	-16.3359	1.58627	-12.6137	-14.1861
		16.2727	-23.2757	-14.6365	5.09279	-3.12899	-12.5248
		19.4267	-17.8758	-15.2742	2.94247	32.9229	-2.42712
		30.7791	-20.9277	-13.8357	18.5422	-10.0192	-17.4928
		27.7488	-8.24702	-14.581	1.82651	-12.2292	-22.5069
		26.6392	-14.8772	-7.92291	-13.355	-16.5886	-7.10861
		12.884	-6.38262	-9.13087	0.819864	-29.3831	-7.93691
		31.183	-16.37	-21.0269	0.264978	-6.56978	-28.9397
		16.7013	-1.04619	-13.3262	-0.0746526	-12.8722	-17.9331
		23.2156	-20.7131	-0.604336	22.1316	-2.23644	-21.92
		21.949	-13.1975	-20.8351	16.2058	-10.1378	-6.27012
		25.3873	-2.91565	13.4066	6.144	-8.60683	-25.7716
		26.1585	-14.1268	-11.9974	-2.70518	-9.18259	-13.509
		36.4402	-9.35412	13.9602	-3.69488	-7.30372	-32.3054
		2.78543	-15.531	-23.5548	14.2619	-8.25053	-14.9913
		32.9607	-13.0533	7.78341	3.6607	-3.43146	-11.2468
		6.46405	-18.4324	-10.0227	1.7614	-23.1548	-29.3692
		1.67752	-23.6879	12.9864	6.33506	-10.0366	-18.9648
		5.663	2.43296	-8.50094	3.55496	-10.1197	-26.7817
		6.2136	-0.142013	-1.72827	5.42949	-14.2128	-25.2257
		7.12215	-12.5807	-10.5741	-5.62306	-27.4458	-6.20312
		21.9164	-2.2253	-23.9582	-10.8116	-11.7617	-17.2331
		26.9678	-9.7896	-12.9733	7.60316	-2.99698	-13.3482
		19.5868	-1.40152	-33.4751	-1.45078	-9.56468	-14.9197
		25.5404	-8.74399	-8.23429	-12.1651	-10.0272	-32.7682
		13.2623	-19.3929	-4.45394	-1.945	-5.44322	-14.7925
		5.31825	18.7162	-26.3826	32.8369	-21.4295	-28.4776
		16.3442	-14.4076	-11.7062	6.59202	-16.9843	-22.86
		20.0689	-6.40725	-9.03851	-1.35128	-20.4902	-22.0306
		30.0919	-4.75385	-12.3685	-3.25856	-19.8273	-12.9706
		25.8273	-14.6231	-7.86823	1.08775	-10.9523	-19.5187
		29.4076	-25.5348	22.2626	-8.99938	-5.46713	-10.6102
		33.9697	-16.5317	-5.91764	1.12902	-7.15204	-24.5917
		13.2493	-9.55316	-5.36438	12.0401	-16.3289	-25.8476
		29.7667	-16.7315	-28.6607	1.34431	-1.15254	-17.3385
		33.3635	-13.0279	-23.0423	1.82474	-13.4362	-18.61
		6.27711	-9.45295	-3.63823	3.52085	-22.8327	-17.1731
		20.7077	-7.34538	-11.1672	6.04521	-5.50554	-23.4562
		6.31232	-31.3745	-21.4871	-4.77628	-21.106	-14.6202
		5.47883	-32.9998	-24.4023	7.05708	-5.3084	-13.7252
		5.20982	-1.50721	0.435665	-1.7494	-2.5097	-25.7385
		8.21479	-2.8315	-11.5714	5.35218	-4.51822	-23.549
		17.8593	-8.85094	-7.46167	-1.11899	0.412009	-27.7985
		14.321	-12.2404	-2.17089	13.0741	-1.31666	-27.1224
		28.8918	-16.0828	-5.19058	-0.317495	-9.95222	-11.3202
		11.0369	-22.5013	6.17053	-2.70041	-7.77975	-11.6645
		32.1855	-4.15921	-10.1808	3.52992	-22.1746	-18.0312
		30.9048	-15.3584	-14.2706	-0.411852	-17.4893	-25.232
		15.5479	3.64679	-30.1241	-8.8441	-13.4397	-13.7179
		25.5535	-7.69145	-6.36987	10.0129	-5.70343	-33.2985
		24.5675	-10.422	-21.0545	19.7762	-2.70249	-21.7516
		19.7155	-8.63867	-33.5598	3.76872	-0.920471	-21.9981
		12.8835	-20.9536	-18.26	0.136142	-4.44824	0.278809
		28.5624	-26.47	-4.73105	1.73417	-6.85024	-4.46111
		23.8097	-20.3496	-18.9423	2.38509	-6.05458	-10.946
		26.2246	-3.96655	-16.5783	-2.83241	-9.18566	-1.50652
		-0.375276	-16.5834	0.11773	3.81104	2.84204	5.67023
		24.1087	27.9019	-12.2415	-8.77006	-2.49669	-10.1418
		28.3556	-18.4299	-25.2505	10.4882	-17.5068	-17.3984
		26.5278	-5.17291	0.0681203	22.9847	-16.7686	-10.4795
		27.897	10.986	-22.81	1.85729	-8.42223	-11.8488
		5.14207	-1.63627	-7.12551	12.8817	-17.8797	-15.1113
		32.0177	-11.7217	20.2825	18.8254	-13.3641	-14.8307
		38.0939	-7.97475	-12.4911	9.3544	-24.4999	-4.94556
		14.2789	-9.15115	-10.8282	4.57307	-9.10372
		30.5942	-7.31479	-13.9934	-3.29275	-10.2882
		11.075	-18.8814	-32.1401	1.97388	13.6611
		11.0588	32.8607	-6.07961	2.44488	-11.9931
		23.2089	-5.26488	-8.34655	-1.16686	-10.2072
		6.02626	-4.23183	-20.8397	18.5116	-15.821
		24.9134	-20.112	-17.095	9.59286	0.490107
		10.0487	-17.3021	-24.4898	-3.84177	-15.8008
		14.1981	-13.6849	-2.90323	0.924903	-3.48682
		17.2971	-25.7028	-5.35602	3.54545	6.60597
		-18.8266	-12.415	-33.0194	13.0005	-12.4908
		8.65113	-13.9622	-5.60058	2.23388	-14.8494
		14.3738	-5.28506	-33.2047	-6.49071	-21.4198
		19.7459	-12.6445	-14.7579	11.4112	-6.95781
		15.8519	-18.9871	-14.83	-0.707506	-7.88465
		26.7275	4.55822	0.381789	3.27891	4.09831
		6.45126	-17.0019		-5.67464	-6.25323
		29.7575	-6.20795		-3.33775	0.95919
		10.6366	-21.8262		8.2301	-11.3572
		22.1475	-8.49397		4.54849	-5.01855
		30.7171	-14.0633		-0.349364	-6.7638
		26.7519	-6.37609		3.62916	-3.61053
		15.0204	0.73824		18.7381	-17.5477
		15.7104	-7.9286		4.16399	1.62505
		28.3406	-9.9015		-1.03	11.7994
		23.8433	-16.2225		-5.82621	-1.16303
		28.0413	-3.23096		-20.857	-3.929
		12.9392	-12.6217		6.47176	-1.22292
		31.0536	-12.2563		-27.6486	-26.2517
		18.1535	-5.36577		-4.53339	-4.06011
		6.45076	-14.5564		13.3701	-4.31625
		18.7872	-11.5218		-3.55601	-4.91938
		21.2093	0.207178		1.18415	26.6155
		29.5877	8.21964		16.2878	-3.68468
		15.5076	-15.3035		-2.23939	-6.46868
		22.9928	17.7096		4.82913	-5.30121
		15.4948	-16.7893		-1.07632	-10.6857
		19.5457	-10.6509		0.423906	-7.43915
		25.6855	8.55507		2.11599	24.6113
		30.7444	-5.20513		-5.91672	21.8229
		24.8794	-4.05577		-2.71218	-12.9196
		-4.82831	-1.03251		0.853877	-20.9067
		11.7088	19.4041		1.09963	6.6731
		29.1709	-13.3267		-22.9712	-12.29
		19.5541	31.366		6.78837	13.6966
		17.5096	-9.93882		-3.33241	-10.9656
		25.656	-10.7348		-7.13712	-10.9174
		21.5185	-1.91434		-11.4161	26.1218
		27.7015	15.4391		-7.05962	-5.68787
		15.4226	14.4365		-1.77163	-14.082
		31.9964	-28.7632		8.30892	-4.25294
		26.164	0.0568917		1.49195	-1.86973
		30.3354	-13.5771		-9.08012	-3.35813
		14.9706	-16.7037		3.0148	-7.82559
		-3.11562	-36.9456		5.20914	-8.84736
		11.754	-0.586588		1.027	-18.296
		5.31778	-11.9457		-0.929358	-13.5222
		9.30924	-12.1326		0.833996	-8.90923
		3.90992	0.679486		5.07168	-21.2666
		15.9005	-13.1175		2.10817	-11.5194
		17.0978	-0.526785		-2.14369	-12.5365
		12.8164	14.738		-0.618896	-28.706
		-3.95743	16.3672		7.67413	-8.88705
		15.8573	-1.42215		14.4491	-8.06147
		3.84969	31.3001		-4.4514	2.36783
		28.1017	-9.56846		0.281018	-4.76577
		10.4715	-18.1206		6.28763	-5.73054
		18.8081	3.32899		1.93177
		17.8873	-0.179011		1.13997
		22.3044	11.577		17.7123
		0.460717	-4.27645		-0.6637
		4.08204	-13.2511		0.46653
		-21.939	-9.6772		4.1532
		3.87738	-17.8912		0.889272
		10.6981	-21.1213		8.40927
		10.9413	-1.17524		-4.95335
		21.5642	-1.02154		-13.584
		12.9933	-6.56232		1.41501
		10.2666	-27.5243		0.0546051
		16.919	4.46648		0.604607
		12.1661	-11.1935		17.8185
		21.2134	9.70721		-1.22722
		6.43418	-12.5245		-4.96991
		1.16806	-14.0042		8.42261
		10.0364	1.63663		5.05856
		2.93959	14.1086		8.86876
		30.1012	-6.99731		9.07916
		18.4471	-1.38075		6.97905
		37.2693	-15.7646		3.25287
		11.6058	-14.8551		-2.11447
		18.5743	-6.04634		6.35369
		17.7766	-0.831049
		27.3329	-4.55166
		14.9556	21.6243
		28.904
		2.54119
		9.21777
		4.78367
		15.1039
		4.07908
		8.82641
		23.1571
		1.55265
		13.0345
		15.4639
		12.8735
		7.51045
		17.9732
		27.978
		10.7458
		11.2271
		9.14137
		15.0246
		28.6222
		18.0938
		2.44861
		29.7603
		19.8291
		2.55511
		3.21053
		19.49
		-3.40213
		6.56779
		6.33457

## Sheet: Fig. 5h
Figure 5h	anti-mDia1, anti-aTubulin, anti-Profilin1

## Sheet: Fig. 6d,h
Figure 6d,h
		Mean nematic director angle (°)
		GFP only	GFP-aActn1	GFP-ABDdel aActn mutant
		1.99989	9.67534	33.6694
		19.6537	-9.79743	12.0199
		9.92658	0.533868	26.7287
		24.3756	4.15185	23.0795
		-11.7486	1.50174	11.2239
		10.0821	-10.8052	43.2474
		-1.67411	-7.79129	22.6842
		1.06029	9.47843	-10.3602
		12.0403	1.79808	45.8711
		5.29718	4.92008	13.3227
		29.8469	-15.4394	41.6821
		-9.8102	-15.8988	51.1856
		-3.6468	1.18338	-2.4145
		-0.735449	-8.31456	0.727805
		11.42	11.0434	17.5248
		0.812902	6.92365	40.5232
		0.851814	9.56514	45.4878
		15.1325	-12.1286	-7.79767
		5.65088	6.65701	14.7301
		4.14555	7.65221	-0.544509
		-9.5989	8.4314	23.9718
		4.97097	-15.1003	21.5907
		-1.33703	9.28425	21.1036
		15.2391	3.80559	17.1364
		17.2347	5.90828	19.049
		-3.00263	5.32165	1.9156
		7.21174	12.5803	35.9001
		6.36833	-4.76417	33.0523
		8.0081	-20.3934	-1.95066
		-8.17415	1.36971	20.9501
		-9.62045	-3.65222	12.7507
		23.6822	-2.8232	40.1796
		-18.2688	-14.7076	-11.6356
		3.14849	12.652	43.8511
		8.31756	-1.17561	2.27418
		8.23172	1.32477	53.1156
		17.6147	20.6575	-36.0414
		10.1288	-0.517141	-4.51198
		24.6697	-11.4718	42.8285
		15.6082	-15.4952	19.7515
		26.2502	4.63257	-4.7591
		23.2297	13.421	20.5204
		-14.9706	13.5203	14.9545
		0.228564	23.7626	3.83462
		17.3869	1.84412	31.8583
		9.15268	13.652	8.21617
		8.38041	14.6337	37.6048
		0.128454	17.8314	37.1447
		23.4631	2.77729	18.1541
		-16.3332	-12.5589	21.776
		16.7011	-6.24826	-15.5684
		-10.0612	-5.85824	14.1607
		19.7511	-4.53849	-20.4971
		-19.8519	0.404689	-6.98353
		3.73555	-0.861267	-23.6492
		18.3	-18.875	22.384
		-5.6369	-5.24385	39.0694
		8.57892	-10.9759	-15.5988
		9.15185	-1.24776	-28.7158
		-18.5277	-3.94354	40.0844
		-9.50481	-26.1325	24.7621
		9.38431	0.755694	-6.90983
		-10.0171	-12.1351	9.7771
		1.23739	-14.4584	-4.19965
		6.69736	-7.07436	7.05334
		-7.77662	-10.9258	-15.7331
		-6.79359	-2.76461	-16.6941
		3.17207	-12.416	9.63879
		-3.52713	-12.5203	18.8263
		-18.9919	13.8528	24.0641
		-4.42149	15.846	25.4299
		5.1387	1.67504	24.1045
		17.6256	-6.42998	30.8578
		-1.51751	2.63413	-49.2421
		11.3109	4.76198	32.9615
		18.5175	2.19794	27.6826
		-9.117	15.22	49.3515
		15.7944	44.3936	31.3054
		1.40239	17.8213	-31.3656
		1.64305	7.31737	-25.5047
		6.3238	-4.10412	4.12978
		-3.49571	-16.8954	21.7669
		14.5545	27.4129	7.37259
		20.1611	7.08723	-3.8232
		3.52793	16.9996	-3.6758
		8.20993	-3.78379	0.660511
		9.15743	11.6758	-6.99731
		8.8127	-15.5557	-11.5677
		11.4729	-12.1819	38.4722
		19.9582	4.97026	-4.47108
		21.371	9.79064	26.5137
		-21.5619	20.6988	2.16528
		-0.614379	-3.14859	0.124431
		-9.25058	-28.0233	45.3122
		15.7176	7.00119	52.4851
		14.1689	1.27917	-3.67972
		14.8155	-19.3649	17.8969
		17.3303	16.9465	-5.50367
		5.6481	-15.7406	22.4145
		11.715	-21.6102	8.19354
		-0.50275	1.32466	16.3263
		27.9537	12.5064	30.068
		-16.2108	-5.88617	19.8811
		14.4167	-14.7168	31.626
		7.92044	-19.6911	33.2174
		-8.41801	6.38443	30.8838
		5.12249	-2.35822	14.9861
		16.4	-6.45165	37.6407
		8.92198	2.82831	-8.97474
		0.984453	-18.063	24.3183
		-12.9589	-14.7123	9.27237
		1.3867	5.89497	23.8138
		-4.28589	3.81475	14.8752
		-7.51217	4.8633	7.96718
		21.1009	-21.3925	25.617
		4.3373	2.97953	31.5167
		4.20066	-16.5306	28.5718
		2.93554	-8.99099	4.59656
		-59.9113	17.754	33.1452
		16.9959	-9.79705	0.390944
		-4.66472	-0.354314	32.4917
		27.6234	-2.1599	-14.3556
		12.3541	7.25466	13.8193
		2.60148	14.4844	9.20693
		-13.322	-5.2964	1.09928
		6.31082	-6.88409	35.612
		7.65851	4.42213	11.489
		13.8634	8.92208	-3.31798
		-4.1848	-6.66442	13.844
		4.80215	-0.321383	7.0225
		-13.2223	7.87478	23.9178
		10.4547	0.83094	33.2754
		-4.21996	11.7432	47.4325
		-12.7926	-3.24116	-22.5585
		17.4929	-5.37633	36.4822
		-15.5407	15.9454	31.6492
		-11.9827	-4.45401	7.0574
		14.863	1.56332	22.5633
		14.8191	17.4564	7.17374
		5.46928	-8.45962	37.6473
		18.2234	1.00991	18.5666
		29.0144	16.8185	4.94605
		-17.06	-10.9182	33.232
		26.5281	-3.72442	41.5223
		13.3252	11.5724	27.4686
		-9.65888	-3.37558	8.40259
		-16.9537	10.5102	-12.9068
		-7.07313	11.274	27.5103
		-9.08929	-11.1742	-16.7092
		-18.7444	0.0877271	15.1168
		-5.63821	-16.7162	14.7799
		6.82941	-9.43437	-12.5491
		30.0844	-7.34161	8.55737
		8.70251	-20.416	33.8632
		27.4766	2.09615	34.2234
		26.2624	-20.0765	36.843
		-1.16337	14.4439	24.751
		14.8269	18.7763	42.8275
		-18.4735	-12.9124	10.3798
		6.98849	6.22172	-11.045
		6.35483	8.40013	-14.4827
		6.04028	-1.27053	31.7521
		20.1421	0.639454	12.1857
		18.1481	2.8912	50.0955
		5.73421	0.915492	15.7398
		15.6322	8.65758	20.4171
		-2.63823	2.68168	18.6491
		-4.66339	-24.2147	22.0644
		12.2628	-2.25273	14.0003
		20.7338	7.04747	19.7717
		3.9358	-8.23606	36.6895
		-3.05108	4.94972	29.04
		0.844591	-1.22664	-1.73471
		1.76831	8.46081	16.0096
		16.5681	-12.7593	-18.8149
		7.1871	12.4539	13.4057
		22.7515	10.3058	4.18332
		5.73093	1.76148	-13.4316
		4.44638	-14.0959	32.509
		1.24043	18.5902	17.6625
		20.1822	1.83097	-17.9757
		-7.90032	-20.4239	-1.52371
		-11.1832	21.6175	16.9103
		-17.4186	-4.99887	47.1226
		34.5384	11.0553	-12.2547
		53.5803	-15.2019	1.45955
		33.454	0.48908	-19.2607
		29.7146	13.3471	21.5859
		3.54533	-16.8402	35.1873
		5.21322	-8.15791	24.1547
		-1.24077	10.633	27.1947
		-29.6954	-18.8427	42.2931
		15.8054	-8.23525	4.06098
		-4.43487	-1.09957	41.9822
		21.0029	-2.06868	34.852
		-17.0908	-6.88076	12.1733
		-20.217	4.0497	-9.44251
		3.50165	0.789617	32.9552
		-24.2985	0.0430602	19.8664
		-17.0704	9.75318	19.4018
		-13.617	3.67303	-0.0411316
		23.538	-4.48426	-9.25526
		17.1887	1.52427	7.40522
		25.5119	-11.8512	2.93771
		-3.3659	12.7132	22.7703
		14.6334	-11.2666	21.7469
		29.2028	-24.0322
		36.3922	17.3532
		39.0696	8.30296
		18.066	20.3816
		6.54032	2.60711
		11.8028	15.3127
		-3.73824	2.31103
		-25.4407	15.4613
		-24.8029	-10.8843
		21.5974	-4.44114
		16.928	24.9514
		-10.2376	17.017
		8.32498	10.0371
		27.4441	-0.619988
		15.9484	-20.025
		1.80887	-12.4567
		-1.39837	-15.9746
		17.399	-7.31781
		20.2262	-38.9375
		7.71665	2.08008
		-22.0958	-8.58096
		39.8583	28.3663
		1.83068	36.5858
		6.40855	-1.37314
		3.43074	-16.3482
		33.7091	-25.0314
		14.6782	-7.25629
		29.8533	4.17465
		12.9018	-4.38079
		18.1027	-29.1995
		4.61481	-24.0351
		-5.17309	-29.35
		10.038	-11.902
		24.6519	-13.1301
		18.5661	-7.27272
		35.1147	-26.2965
		20.4278	0.790317
		-48.3351	-25.6217
		17.1271	0.788285
		17.2863	-22.9101
		-11.6968	11.6909
		-23.6076	-14.5769
		-12.5695	-51.4383
		-14.1388	-36.6094
		34.269	-7.68746
		-23.5056	3.63467
		-2.76034	-11.2119
		-2.56898	19.3851
		32.5493	-3.80244
		-10.0419	-14.5859
		-19.2103	-20.29
		19.8021	9.30559
		-0.448831	-26.9709
		15.171	-23.3478
		6.91196	-5.09598
		27.5539	-26.9776
		11.1061	-0.318358
		1.28976	22.212
		4.51644	-20.7138
		-17.2965	30.8394
		17.7243	-16.92
		-2.95083	12.7371
		-3.42239	-22.5618
		-1.36995	-21.2168
		32.5934	-7.08505
		26.3728	27.2247
		-25.538	-7.68222
		11.6477	-6.15998
		-3.34203	-34.048
		5.10573	-16.8516
		-45.5129	-25.4187
		9.97334	-27.8099
		-2.27911	-12.1198
		3.18183	17.0887
		6.03609	-21.045
		7.25825	-9.07521
		26.3909	5.49072
		22.3707	-2.93203
		14.3502	1.07056
		26.7955	-40.6321
		12.1707	-14.6517
		-17.6945	-23.2012
		23.9787	14.4861
		-15.1618	-39.0261
		40.8814	-22.4694
		36.2461	-17.4647
		-14.2352	-6.87022
		-37.7257	2.28891
		22.8697	14.3544
		-8.53588	-0.945779
		23.3101	-23.7261
		35.7584	-29.6656
		12.3207	13.0423
		18.0056	14.2101
		20.328	-25.8996
		5.51523	-8.99618
		10.7478	-6.42799
		15.9787	-39.744
		15.2653	-10.7887
		30.9361	-23.8823
		-17.7929	15.3632
		31.7954	-25.8743
		23.5092	-29.4624
		28.4049	14.986
		30.2798	19.6051
		-10.7574	-10.0903
		27.3657	2.18087
		39.5964	-15.4913
		23.601	14.2019
		41.7397	-21.1276
		39.7487	-7.49869
		32.8386	-17.6886
		20.0712	-25.0849
		29.2841	-23.8602
		26.2228	-3.2874
		-27.9044	-29.0499
		8.4318	-11.6966
		21.519	-20.4351
		1.77926	7.56886
		32.031	-2.33288
		-35.9687	-49.3567
		57.5923	-6.63911
		18.1101	-22.4816
		7.88931	11.1984
		12.0442	-17.0598
		16.944	-12.0219
		27.7934	-10.6395
		26.3179	-38.2708
		36.8242	-17.8305
		3.25425	-43.1651
		13.0368	-27.8582
		10.634	-32.5501
		-9.06494	-14.0019
		14.8331	-3.0267
		-6.11674	-43.1687
		16.6641	-10.2982
		23.7883	6.72556
		20.9132	-27.0147
		18.4675	-4.58697
		-14.8146	-16.4937
		14.7716	5.3054
		-2.87292	-29.596
		33.2276	-15.443
		10.8755	-2.5002
		-20.0275	-5.9716
		37.3261	-2.56415
		17.023	15.1354
		-0.39533	-5.79713
		5.03787	-8.05199
		0.615221	-11.6495
		-5.02725	15.3156
		13.574	-15.9307
		35.1168	3.95003
		17.4742	-18.015
		31.7785	-23.0699
		6.60937	-19.6292
		12.0111	17.4009
		21.4698	-3.23225
		32.407	-26.4069
		-10.0405	-4.83522
		28.782	-29.1371
		-6.97196	-11.8153
		2.38797	-6.78567
		42.086	-9.95268
		44.9202	-23.6733
		8.37123	-6.8276
		3.64953	9.23695
		-1.96319	17.7536
		9.0704	-11.9024
		30.2103	19.6359
		-18.7181	12.6784
		7.1141	6.26946
		19.9098	2.21209
		17.8536	-24.5661
		16.2212	10.9839
		8.2341	11.2489
		12.5336	19.9866
		0.914452	-2.44587
		24.2054	-3.21472
		3.26034	0.811305
		28.0187	-41.889
		13.2545	-25.5439
		32.4719	4.38372
		-8.15968	17.1253
		-0.789342	6.79015
		13.1933	-1.4623
		-12.2785	-15.8803
		9.87863	5.15996
			-11.385
			12.2046
			-14.0947
			2.39796
			6.70801
			30.6695
			-24.6463
			6.66186
			-12.7934
			-26.5066
			26.8241
			-1.01693
			21.542
			12.7524
			29.0913
			10.975
			12.5001
			-4.49014
			27.6287
			-0.843398
			-1.51459
			14.2384
			38.8955
			8.4094
			-6.12692
			22.7298
			-36.9394
			-4.02086
			-14.0065
			-23.7022
			-40.2361
			-32.002
			-16.6096
			13.3598
			-44.6359
			-7.81425
			11.0695
			-28.3831
			-24.5319
			-6.49833
			-25.8022
			4.13398
			-23.632
			-33.3647
			8.31968
			-7.59532
			-4.52719
			-22.0151
			-19.0789
			3.88358
			-31.6115
			-19.3798
			10.5308
			-25.4028
			12.0042
			-21.9078
			-0.80577
			-8.32617
			-17.8883
			2.90534
			-25.7751
			17.242
			9.07042
			-35.5687
			19.2465
			-24.0928
			-20.0633
			20.981
			15.2898
			-12.7813
			-31.3276
			20.1831
			-23.5347
			-30.7989
			-40.9946
			-13.2435
			10.4781
			-28.2092
			-19.5219
			11.3386
			-38.9434
			-10.0935
			7.43571
			32.4304
			-13.8757
			26.7537
			-29.1444
			-29.26
			-35.8829
			6.28949
			9.9944
			4.88966
			-0.84114
			-19.8032
			3.0549
			-28.9247
			2.36642
			1.86697
			-34.9778
			-29.0474
			-12.5751
			-1.40404
			-22.9361
			0.221594
			10.2874
			-32.4923
			7.6824
			39.3547
			8.45066
			-24.6436
			-6.87668
			-6.63218
			30.4298
			21.399
			-0.581775
			2.72832
			-12.3219
			-24.7519
			-25.9332
			16.2494
			-21.7117
			-19.6017
			33.0649
			-24.55
			15.9753
			7.17235
			-22.811
			-26.168
			-14.2154
			-5.35144
			23.3341
			-15.7982
			17.3738
			11.0865
			-0.899999
			3.8392
			-18.222
			27.8302
			11.4568
			-0.60572
			2.03375
			-0.61388
			-23.6472
			-8.57465
			-1.05938
			-24.6391
			-5.49748
			15.8537
			-8.79678
			-2.24979
			-0.728832
			20.0115
			29.0736
			0.0809706
			15.0796
			4.4202
			-14.7539
			-2.71736
			-29.9929
			-13.9597
			-17.3398
			-20.5099
			-13.6002
			5.9995
			-1.0188
			-10.0505
			-10.7325
			-5.81274
			-4.985
			33.892
			-22.9976
			-0.609359
			16.639
			-6.5563
			-16.5242
			-8.52917
			-10.5429
			19.752
			6.11722
			-36.4626
			-55.2
			-31.5622
			-42.2681
			-41.345
			-9.54815
			-14.6728
			-29.1377
			40.9238
			22.2495
			-0.539131
			-1.50084
			-14.3866
			-29.983
			37.2027
			-2.54799
			-1.15351
			19.7247
			-22.97
			-18.3506
			-18.9575
			-20.646
			-24.809
			22.556
			-26.3828
			-4.24253
			8.51725
			-31.1441
			-27.585
			-19.961
			1.77639
			23.7472
			13.3124
			8.39744
			-30.8329
			-11.9333
			-12.3939
			-4.26373
			-17.0069
			-18.9667
			33.3076
			-27.3003
			26.1186
			27.6081
			34.7592
			34.495
			3.90759
			-2.56171
			30.2695
			-6.537
			30.5141
			-17.5942
			-7.88917
			6.38762
			17.7481
			-4.48124
			-3.12512
			-32.1059
			-0.487738
			21.0925
			-16.8703
			2.30129
			-13.3692
			7.9633
			-36.1816
			-4.07913
			-31.1904
			-20.0109
			16.9437
			24.3156
			-14.4424
			-7.67252
			-8.76379
			-31.6109
			-6.10875
			-4.66102
			-3.59324
			36.7313
			-28.7626
			-18.2932
			-37.372
			9.38782
			7.01007
			26.4281
			8.76566
			-17.2044
			-18.0789
			-54.733
			36.5921
			-13.8085
			-23.4383
			-18.3457
			2.78063
			8.22915
			-22.537
			-32.3657
			-30.305
			-20.4285
			5.25644
			4.02335
			4.93991
			-13.0678
			-29.1319
			-18.2939
			33.4323
			-9.36468
			-0.756756
			25.6667
			7.75669
			-2.43551
			3.40556
			7.45871
			-21.9522
			-30.679
			-27.4845
			7.91401
			4.57522
			50.9462
			2.11578
			15.5902
			16.5761
			33.4584
			9.8669
			24.6761
			-24.2262
			1.92452
			5.76078
			11.4137
			3.55634
			-2.7717
			-9.10303
			-18.3349
			-3.99719
			30.0731
			-23.8478
			11.6347
			0.125734
			-12.6326
			-22.1428
			22.7505
			-31.5727
			-21.2959
			-34.4261
			-15.5388
			-13.9197
			2.97297
			36.3751
			11.5794
			7.92466
			-4.92138
			-22.5778
			9.8996
			-46.0036
			30.885
			-0.0467503
			-16.1999
			-0.309648
			1.00178
			-14.105
			19.3348
			16.4796
			-22.0145
			-33.2254
			6.40828
			1.25788
			-10.8094
			16.264
			21.9888
			-19.5535
			11.4164
			-35.1601
			-5.52104

## Sheet: Fig.7a-h
	Figure 7a			Figure 7b			Figure 7c			Figure 7d			Figure 7e			Figure 7f			Figure 7g			Figure 7h
	Mean angle RF tilt (°)			Mean angle RF tilt (°)			Mean angle RF tilt (°) (8-12 mm)			Mean angle RF tilt (°)			Mean nematic director angle (°)			Mean nematic director angle (°)			Mean nematic director angle (°)			Mean nematic director angle (°)
	Control siRNA	αActn1 siRNA		Profilin1 siRNA	Pfn1 & aActn1 siRNAs		CapZβ siRNA	CapZβ & αActn1 siRNAs		20nM LatA	LatA & αActn1 siRNA		Control siRNA	αActn1 siRNA		Profilin1 siRNA	Pfn1 & aActn1 siRNAs		CapZβ siRNA	CapZβ & αActn1 siRNAs		20nM LatA	LatA & αActn1 siRNA
	24.9134	19.5601		-15.3	8.69918		-6.00654	11.0006		-24.9943	21.6497		-4.61094	25.6151		-47.8035	34.8602		9.0258	0.409444		-50.91	-48.239
	10.0487	13.1055		7.77024	14.7155		-0.319742	5.09808		-1.64699	12.3726		22.1976	40.4163		-14.0116	-9.74836		-8.84954	20.3687		-40.1352	-34.5864
	14.1981	2.93297		-3.75097	20.2791		-1.43202	-15.629		-23.2295	-7.39121		28.4226	34.945		-24.5228	11.6099		-19.6372	35.1083		-23.8715	-47.4736
	17.2971	28.4837		3.22206	13.1581		-18.6291	4.21108		-22.0916	-27.2759		4.77371	-10.331		-22.4661	-0.149378		-18.8601	17.9017		0.862696	-41.1956
	-18.8266	16.0875		-1.34977	26.2328		6.28571	6.04459		-23.6285	4.17263		11.5156	36.6936		-14.1893	-23.7328		23.7803	23.8809		-38.981	-18.975
	14.3738	21.2918		0.400209	11.3881		10.5819	10.8318		19.5766	-11.4577		22.4318	12.91		-43.5525	38.2778		17.0091	21.9355		-49.7514	-46.6581
	19.7459	16.4698		-2.19823	11.0095		0.0972601	18.2111		-18.651	-9.63047		27.7892	-17.3667		29.7211	44.4696		14.2937	4.53626		-41.8945	-35.0031
	15.8519	-8.06178		-3.0873	2.53488		-4.67881	4.55091		19.9229	0.289729		10.2179	20.4423		-11.1206	-14.7236		16.2071	9.28429		-41.4355	-20.4567
	26.7275	29.0942		-0.923106	9.88115		-0.90141	17.2998		-15.1307	-11.2579		8.9814	36.3668		-38.6113	16.5517		-25.5861	6.60648		-48.9767	-34.9868
	6.45126	34.1469		-21.3406	5.29925		16.4173	20.5508		7.00398	-8.22212		26.4005	17.5417		-35.6046	21.426		-13.965	3.96616		-48.2517	-14.5619
	29.7575	20.762		2.12035	9.49696		-4.32051	17.4989		-28.4446	-14.1428		-15.7014	-33.1742		7.60667	24.5856		-23.4901	22.9538		-60.0684	-23.4842
	10.6366	15.8622		1.33021	20.3107		-1.1607	-5.90715		-11.1863	8.23402		4.29373	17.6902		-36.5594	12.3517		17.7375	17.1358		2.25028	-41.0636
	22.1475	17.3554		6.52291	12.6944		-0.849348	14.5539		3.69969	-25.9218		11.7966	9.24602		-22.6161	-5.4906		-5.0154	13.4447		-17.2496	-42.6767
	30.7171	9.72301		-0.0642377	15.1037		9.66246	8.03121		-8.41374	20.7181		1.20307	14.6056		16.1034	-3.2001		-9.53967	20.791		-50.1336	-26.5482
	26.7519	40.2269		3.68109	0.844144		11.7191	-0.777708		0.115726	-22.6148		3.26159	-23.0647		11.5831	-30.0896		31.5478	30.3045		-23.4293	-29.4572
	15.0204	15.9214		8.14225	23.525		7.73507	16.7031		-27.236	-19.768		0.590199	33.1402		-19.2117	32.8372		-0.939494	16.0832		-36.1779	-12.061
	15.7104	19.6513		-3.32832	15.9318		-7.7729	22.7688		-9.15386	-20.7449		-33.6065	28.9044		-5.846	13.6144		22.5753	31.6412		-50.2203	-33.7494
	28.3406	10.4203		-16.7769	21.2797		16.6725	9.68508		-17.1819	-11.9439		6.7763	2.99748		-45.4504	-24.811		13.2954	14.2684		-35.493	-18.9144
	23.8433	26.354		-3.22254	11.5005		-6.46554	21.684		2.32278	7.59725		7.88308	31.8843		4.91527	8.14987		-27.2003	3.0353		-45.0709	-28.2087
	28.0413	8.04646		-5.78508	5.33683		-4.13674	-11.0648		-17.8057	13.0016		33.0349	6.49291		2.17682	33.6843		10.8442	18.7774		-43.4224	-20.0141
	12.9392	7.03708		-1.93177	19.0906		-8.04903	17.2984		-18.361	0.660472		-30.608	27.2791		12.1536	-5.05061		-28.3206	35.4065		-28.168	-27.5394
	31.0536	12.9997		8.2563	5.66849		0.328725	31.0693		-6.23928	2.42977		4.90551	25.0712		-25.6625	24.1693		32.1909	22.3413		-51.4049	-4.87328
	18.1535	15.9514		-1.65719	17.5136		25.1196	7.02736		-19.3328	-16.6972		-27.4458	20.0551		-17.5726	23.4637		-23.0066	29.7118		-61.3197	-33.9021
	6.45076	23.1763		-2.38454	2.92948		6.23658	-3.21386		-26.4362	-14.1311		-19.0311	0.883602		2.70605	-14.0283		-21.9829	-17.1613		-37.1611	-7.52555
	18.7872	16.7693		-4.03252	23.1959		0.105539	11.3674		-21.882	14.8788		3.42766	19.6573		-4.12458	36.4983		2.97591	-13.4908		-28.1068	-46.2838
	-19.6437	16.3623		22.9856	17.8877		0.649389	-1.47794		-0.216258	4.09544		-6.1919	39.0797		12.2608	31.1644		17.274	33.5672		-39.5798	-27.1899
	21.2093	32.7301		-0.577692	1.08332		-5.30358	12.7037		-17.0715	-6.6423		1.10209	-2.0512		0.763558	8.97981		-23.6574	20.0552		-40.0597	-17.0676
	29.5877	24.5764		0.0658213	14.7989		0.718488	15.2401		-13.8584	-4.72607		2.33219	6.7755		-34.0533	-0.82026		20.1404	16.4658		-39.1696	-57.3621
	15.5076	26.3699		-2.49867	5.62399		7.49428	14.544		9.15582	-15.6429		43.1483	-10.0807		24.2968	7.34148		11.5895	22.248		-60.1851	-18.8247
	22.9928	15.9044		7.53543	18.7597		0.174124	27.2962		-13.3184	-3.75306		0.441911	8.89961		10.3106	29.4856		-6.7608	-9.76122		-51.1807	-29.9346
	15.4948	4.45809		2.63328	5.18778		10.379	15.7664		-21.01	-22.5904		29.2035	-7.04945		3.08407	11.3139		-4.6767	23.3356		-50.3793	-43.0401
	19.5457	9.32582		-1.04217	16.1472		0.869416	21.8421		-17.8434	-9.88388		-11.909	-0.934324		-11.0176	10.1202		-4.99367	33.1678		-49.0177	-22.3465
	25.6855	13.1378		1.9498	12.3764		21.0837	19.4166		-7.33751	-4.11998		-34.4132	-8.14185		-48.383	14.4902		-28.6119	13.2056		-63.6784	-21.7939
	-5.07551	30.3566		4.65396	-2.13411		-1.68129	4.85249		-15.1971	22.8362		3.15867	-2.28136		-48.4218	14.4715		19.2036	-9.04786		-38.9588	-12.5022
	30.7444	26.169		9.87012	-15.7324		-6.17805	6.21044		-2.03167	-20.6305		22.9625	10.3602		-36.9168	26.1972		1.25831	28.1947		-49.2191	-10.1493
	24.8794	27.3334		16.8709	16.05		-5.20901	-1.23928		-7.79982	-17.5084		-44.725	13.8939		16.9435	-9.56688		12.1425	22.5908		-36.3727	-53.3847
	-4.82831	25.0599		7.36193	23.2149		-3.97219	30.4658		-4.0301	4.23917		9.35738	-27.4453		10.3757	-14.3524		-25.5207	21.8075		-18.9361	-46.4516
	11.7088	33.3109		2.70554	11.9981		-14.8814	4.72053		-9.4581	-9.92716		2.84273	39.8708		-0.921588	19.1056		10.4832	33.5851		-37.3998	-56.7436
	29.1709	7.64439		0.475731	18.2874		-8.73697	0.0754442		14.0577	17.0344		17.3306	21.8322		-4.63041	-20.6922		-2.37061	20.2329		-23.5037	-36.1067
	19.5541	-22.0693		-4.10611	20.4286		-5.04117	3.37482		-17.6632	11.6402		10.1544	-5.25683		5.04124	25.7477		-24.6077	32.1968		-24.7828	-36.554
	17.5096	17.8792		15.9266	-4.3905		2.73553	19.9215		-9.43965	8.33199		17.6447	32.3951		-6.73916	7.06225		15.026	25.7189		-17.3696	-11.3142
	25.656	26.7474		-5.79148	10.2795		6.88924	28.1407		-14.0306	-4.28643		16.396	5.27769		-40.3458	13.8138		-4.87366	18.2101		-56.5672	-0.703819
	21.5185	34.9948		20.2377			-6.30373	24.1137		-13.2679	-14.1428		36.9913	9.53043		7.42174	-0.761402		21.1733	11.2011		-23.4423	1.01434
	27.7015	2.55171		5.59162			1.64984	11.4918		-18.8544	-23.844		28.1331	-7.59652		-37.1495	15.7827		6.3135	-14.2273		-39.868	-48.5586
	15.4226	5.87963		-2.45887			5.9688	27.1534		-25.5043	-2.24284		10.7331	11.8701		-40.6345	15.8052		-12.387	14.2155		-37.9183	-36.5152
	31.9964	-2.51701		21.2788			-5.72046	-7.96872		5.59045	1.82737		-9.97386	28.5724		-39.281	-9.04838		17.6473	40.5687		-34.1318	-43.6089
	26.164	15.1134		-2.8599			-13.1201	12.6458		-10.6479	-14.2979		29.7059	16.0815		-25.4721	-7.76834		0.703383	-5.77103		-52.7462	3.77894
	30.3354	5.8883		19.1538			8.22149	-1.69931		-4.31373	15.362		-7.88259	23.559		-3.34232	2.83841		23.6525	32.0095		-28.3381	-12.1447
	14.9706	6.98721		5.33418			6.38813	15.2244		-29.8748	-0.861981		3.14491	23.4447		-18.4898	-2.11273		-3.41376	39.1447		59.6112	-6.12304
	-3.11562	14.7993		-2.29077			1.06251	24.3515		-11.853	8.9379		15.8097	36.2525		-7.00546	41.4511		-19.0848	31.8143		-18.9493	-35.3106
	11.754	8.39199		-3.74016			2.15915	31.3596		-0.809367	16.6597		15.5599	37.1515		11.2878	-1.24235		17.5616	-22.259		-46.3824	-9.91386
	9.30924	4.21481		-12.765			-10.2447	13.0471		-25.8331	25.935		-0.154669	-17.0473		-14.0978	20.1249		-24.5415	21.0099		-44.2061	-33.8216
	3.90992	28.9216		6.14857			0.0796877	-3.67828		-16.074	2.20824		3.22751	15.719		-29.1859	30.2419		-19.272	-14.2523		-1.51001	-11.401
	15.9005	11.1656		6.33342			-26.6773	14.3648		-13.3811	-2.03		14.2498	-6.63305		-16.6022	-12.9253		22.4944	22.9532		-38.5799	-38.3061
	17.0978	16.5943		16.6334			3.35335	20.4397		-18.6658	-6.07581		-3.45581	19.8785		5.9977	5.01109		-34.6949	22.6514		-13.3072	-20.2718
	12.8164	4.09939		-4.54419			-2.75823	23.1709		-15.0863	-1.29176		8.2639	21.3873		-31.1105	-6.68189		13.7236	-2.16407		-43.1748	8.37129
	-3.95743	-0.481118		9.55114			-5.77037	4.50266		-6.5916	-7.8926		31.8551	7.14447		-3.53172	15.3872		-27.8132	14.016		-51.287	-48.2065
	15.8573	6.55774		-9.58796			6.17721	3.64119		-9.94453	-20.5846		23.4092	44.2102		-37.6475	-12.6185		30.044	23.1521		-22.0227	-46.3785
	3.84969	26.0212		7.78764			-4.47648	26.5632		-6.25119	-2.6253		24.2695	8.99162		-31.3003	31.2368		23.5096	14.4403		11.8414	-41.7321
	28.1017	3.50296		-6.45733			-20.2424	12.1954		-13.0465	-12.4283		-14.8151	1.18688		-15.9818	-15.3018		-32.9239	-2.47875		-40.0042	-40.4982
	10.4715	11.792		-18.2145			13.1098	27.8991		-13.5065	-29.8533		29.344	33.5435		-12.9055	27.4686		-22.764	26.2997		-36.5374	-37.1156
	18.8081	21.3368		-1.92467			-1.66474	26.3647		-25.9536	-16.0977		-4.99317	5.29096		-1.81999	-6.81808		-28.1654	30.2498		-33.3916	-48.9634
	17.8873	23.7027		-5.9367			-17.9923	16.4237		-16.4508	-21.2845		7.65422	27.8395		42.7275	35.5028		31.8011	23.327		-41.1432	1.42582
	22.3044	-2.89462		-8.81952			-9.82629	22.8275		-17.4942	-8.34012		-10.9257	-12.8162		-6.75111	3.48474		-2.79985	21.3131		-36.0576	-38.6281
	0.460717	18.8146		-12.03			-0.0439574	19.302		5.11318	-8.75302		-2.87172	10.0918		-10.9324	0.387862		3.18488	28.8274		-44.5917	-15.0123
	4.08204	13.7086		-5.58444			-1.93626	16.5406		-18.0815	-21.4223		10.5421	-17.8678		-20.5572	5.74923		34.5419	31.3195		-30.7931	-22.9149
	-21.939	15.8383		-8.69414			-0.404632	7.66355		-4.63786	-7.15132		12.6979	-9.14192		-24.9224	-10.2892		26.4439	28.4457		-48.2535	-38.7581
	10.6981	24.7727		-5.47556			6.19121	25.0514		-4.35938	-15.4508		16.7263	34.7213		-49.8041	31.48		-18.9077	16.7856		-27.2032	-38.0743
	10.9413	13.2615		-4.19615			-5.21511	18.1281		-17.1923	21.7857		27.0123	7.23758		-47.4518	34.7028		-6.20695	18.4228		-29.2915	-38.0405
	21.5642	3.32832		-3.71248			-7.15545	23.593		-7.69086	-22.8514		26.4575	24.4842		-24.3705	-7.74643		-28.2668	46.7149		-43.5363	-73.2958
	12.9933	28.8334		2.4281			-6.10873	27.9801		-15.5927	-12.4429		-0.431129	22.3304		-23.8945	-7.38532		-8.60219	35.4112		-45.3377	-29.1352
	10.2666	28.6101		-21.3047			-7.88794	10.2305		-11.969	-29.2214		26.5919	-0.753732		25.663	25.6794		24.4958	36.5962		-36.2061	-13.2835
	16.919	0.557231		-12.4579			3.80181	0.3271		-13.9481	-3.15278		0.577054	37.2231		20.0963	29.3079		8.46297	31.9176		-44.9623	-33.3202
	18.7127	17.2689		-9.0935			1.61145	2.77001		-26.6848	18.7574		16.7243	17.4167		16.504	4.70481		5.56372	6.31564		-51.6032	-17.9768
	12.1661	28.2481		-4.39864			-3.56978	13.6699		-8.8038	-18.845		12.259	-4.25031		-17.655	33.1682		-28.2203	13.4437		-42.2194	-4.99199
	21.2134	8.02807		2.43763			-11.4009	11.2409		-11.6355	-6.89481		24.5103	23.1433		-23.636	-27.9814		-3.24234	28.5545		-40.8728	-34.1534
	10.5487	14.1821		-7.60027			4.04938	4.99427		-19.7271	-8.20487		1.07156	15.0266		2.11548	25.385		-28.6962	33.8065		-29.6813	-32.8783
	6.43418	19.8817		0.666187			-30.197	10.5138		-12.2693	3.42573		-26.1946	-1.68678		-47.0903	10.8408		18.3617	25.7525		-27.2502	0.737032
	10.0364	35.2787		-8.45906			-3.82387	7.82925		-18.8886	-5.69377		-3.48833	22.1143		-7.27417	29.483		0.437662	20.0571		-20.1036	1.93969
	2.93959	14.3401		-7.30774			3.11984	20.4553		-3.17588	-6.78223		-1.40207	34.0669		-13.9042	-16.5839		-8.02862	40.3097		-29.0843	-13.8426
	30.1012	20.8215		-3.11866			1.13564	18.951		-20.246	-24.2202		4.00529	28.7413		-22.9919	-21.6082		-17.7841	14.672		-43.7794	-28.5487
	15.9691	22.5319		-19.73			0.182008	11.2821		-1.67553	23.9075		7.24848	39.2871		3.60401	0.0357643		29.3433	41.7739		-37.5895	-32.4582
	26.6569	13.1885		-3.78501			-0.270077	-6.83075		-13.0475	4.01526		4.35997	32.8734		-7.19163	36.8845		22.7962	30.3945		-22.7412	-27.5335
	37.2693	14.7636		-3.53187			-8.85863	9.14449		-12.7349	21.9672		27.2188	23.1748		-8.38051	23.9125		14.7947	24.5258		-66.9439	-9.79712
	11.6058	21.7811		-1.70029			1.35698	31.557		-7.78481	16.7258		19.0946	-5.69379		23.1574	-16.7574		5.92939	32.5978		-34.7818	-35.3623
	18.5743	15.5517		4.54338			5.11919	19.1653		1.14505	4.37822		-20.2681	15.0869		25.1924	-5.05115		-3.05187	-6.27487		-53.5646	-32.0223
	17.7766	6.77006		-8.75983			-9.13495	2.66082		-16.213	14.7863		17.2283	-1.30095		0.189156	21.4235		18.8603	22.5686		-39.4003	-34.0455
	27.3329	6.40342		20.2045			-0.29209	24.0722		-11.0401	19.8385		15.7655	8.42914		-10.3831	37.0643		25.7202	8.802		52.4402	-26.5768
	12.3679	9.10031		-2.41153			3.82477	6.84325		-25.4853	2.11158		30.9621	19.1794		-41.7366	-22.6712		23.375	34.3195		-55.1932	-60.1406
	14.9556	-4.51756		-4.73008			3.65438	19.0259		-3.48191	28.7542		13.9487	31.3895		-52.4973	33.2483		-25.7261	31.2201		-12.6667	-38.0796
	28.904	19.862		0.309606			-3.38006	25.9455		-14.9163	22.9955		31.4038	21.9474		-18.7507	20.2948		2.95551	17.7612		-47.5174	-22.3756
	2.54119	14.9985		-8.25038			-7.83161	4.00338		-3.99955	21.3624		30.8661	7.44798		-0.640355	31.8564		22.9373	51.2387		-50.7524	12.2393
	9.21777	19.9959		-2.96714			7.09602	10.6924		-17.8222	4.52966		39.6792	21.3112		-16.6686	-8.50223		-24.3216	29.5513		4.52543	-21.9377
	4.78367	16.9705		-0.0963717			-0.537998	12.6732		2.17183	17.707		26.1491	8.43833		10.0511	26.3457		-12.8982	-6.2587		-37.9543	11.9777
	16.9696	24.3113		-5.58852			-2.30348	-20.7749		8.90851			11.6737	28.9614		-14.3532	29.1002		13.9032	28.9222		-42.2822	-43.6811
	8.82641	20.7318		-18.0369			-4.0198	1.66785		-17.0017			-9.87823	-2.45702		-7.47046	24.4656		1.306	28.7862		-18.6075	2.55448
	23.1571	13.8258		-2.59671			-3.79	22.7452		-26.8017			32.9929	15.8153		-26.716	-12.9434		-18.6121	28.2023		-39.9516	-43.1367
	8.79858	13.3297		-9.29461			-9.40866	17.9822		-8.13664			11.5025	8.57126		-8.33369	34.726		-25.8301	26.8429		-36.5989	-48.1789
	1.55265	14.0956		-11.787				11.7316		22.6372			22.4473	24.8194		-32.6358	-29.355		-25.8887	24.0482		-0.889417	-30.6255
	13.0345	34.2953		4.10475			-2.88614	18.3574		-10.6756			9.14831	14.5662		-14.1016	14.1955		13.4991	33.8532		-29.8599	9.44841
	15.4639	-7.79959		-5.13007			3.90325	19.238		-32.3471			-5.3343	20.8049		-7.24802	32.6317		-7.34167	40.5014		-35.3465	-41.8182
	12.8735	14.2347		-4.99225			25.9818	-8.19266		-3.6964			34.1768	35.7024		-19.8009	29.2188		19.9156	28.3336		-32.9311	8.73679
	7.51045	6.94234		15.2077			-4.39697	8.31949		-9.91787			16.4169	7.95561		-27.9872	29.2297		-5.64499	24.792		-25.6696	-41.3301
	17.9732	11.8297		-10.8699			2.37286			-5.46785			3.52597	22.5518		7.34415	10.1017		28.5746	9.94814		-35.4795	-24.5667
	27.978	1.12735		-18.5305			3.03504	2.08229		-17.7636			24.8297	24.9219		10.3928	-7.89784		-7.61725	25.9758		-51.9969	-34.9173
	10.7458	17.3515		-2.12119			9.76328	15.7168		-0.993192			32.798	10.7486		10.119	34.4178		18.5113	32.44		-37.5365	-24.1186
	11.2271	21.0153		-5.56122			-20.6716	-3.05125		-10.226			11.0555	17.1669		-11.2377	16.2448		8.05666	7.43212		-44.5278	15.0531
	9.14137	17.0095		-12.3114			-22.1728	-6.15526		-18.9108			6.83344	32.347		33.5268	-8.74873		12.3312	34.0861		2.55263	-35.3363
	1.77939	30.7663		-8.81964			-0.713135	18.53		-33.3025			-18.6501	-4.86887		-12.6018	4.73492		3.54381	30.8877		-33.2176	-41.2964
	2.56414	32.3598		0.877226			-0.478722	13.3702		-20.2246			4.26518	34.1666		1.74881	-8.1019		18.2181	36.2028		-35.0176	-28.1201
	15.0246	-12.2734		-26.823			13.3609	27.1731		-26.1957			16.9367	34.985		13.654	3.58496		-6.26883	-5.89994		-19.2418	-36.7336
	28.6222	26.9325		-11.632			15.777	2.75471		-21.7025			39.7075	44.7663		-27.3992	-1.4099		8.23113	30.9086		-47.7128	-38.9647
	18.0938	17.4655		-14.651			-3.65872	10.7921		-8.93226			27.8566	33.3243		-24.4229	-22.0833		3.91953	10.7956		-24.8664	-26.1604
	2.44861	15.7896		-1.59477			5.66141	24.7365		-28.018			30.4778	22.8056		-47.5431	-4.94498		32.0745	32.7833		-54.233	-16.1071
	29.7603	-2.27864		-15.5028			-8.73268	-3.08134		-27.4526			13.5714	-13.0436		8.84365	19.799		10.7797	29.3805		-40.6542	-35.8807
	19.8291	27.6935		-6.68274			-9.87618	20.8746		-19.1641			22.7485	14.1164		-22.2423	7.35335		14.2305	30.7546		-31.2323	-28.962
	2.55511	12.3053		-1.30811			-13.8392	-1.38698		19.1851			36.73	28.2525		-40.6983	14.3364		-22.5229	12.705		-19.5868	-80.522
	19.49	7.26916		-24.0227			1.82599	23.8587		-14.2346			25.7565	10.6743		-12.9167	-4.93127		13.216	29.4227		-36.6937	-33.5565
	-3.40213	0.970206		-9.15089			8.8178	-8.66632		-23.1183			-7.84885	-19.0962			20.0946		-26.3628	21.3893		-32.5876	-56.3431
	6.56779	11.7659		-1.06026			-8.36115	7.39003		-15.0255			-3.47342	23.4524			-16.4274		-25.2951	4.8524		-38.1825	-21.658
	6.33457	26.2606		-17.6647			8.23916	15.8126		-8.73881			16.2747	22.6751			23.7697		19.839	27.9087		-6.30634	-17.0102
	-5.85667	20.9639		-5.61174			16.0223	21.7		-2.37587			-2.95124	35.0874			-15.0483		7.35812	36.5621		-37.0635	-35.7362
	-10.1536	11.8346		-0.152706			-0.32313	4.77224		-7.55877			42.1916	13.473			-21.686		24.362	7.23565		87.1862	-17.4038
	20.7349	27.0255		-16.502			-7.59611	13.0872		-28.2897			2.06683	18.2858			18.7657		22	22.2105		-55.3666	-5.85645
	7.71123	11.6492		-0.830826			-14.019	17.4823		-9.2202			17.8448	22.0332			-24.5612		-15.4842	15.9788		-18.1434	-38.4638
	5.33071	28.3279		0.136187			-1.84929	-1.50219		-9.79923			18.7738	-15.9342			16.6088		4.5575	31.7432		19.7706	-2.2879
	32.7818	12.9733		-11.581			-20.882	27.4695		-28.9396			-17.3167	-0.441749			4.38209		28.8916	30.3557		-61.8807	-57.4549
	23.5074	7.32194		-2.50975			-9.76853	-2.11697		-15.2498			28.5962	23.9797			-0.887878		17.2227	19.0221		-34.6477	-3.09847
	17.2883	27.4767		-4.51405			-0.191073	-1.50005		-7.76797			-17.4667	24.2848			-25.5064		18.8817	-18.3623		-44.6365	-26.5858
	13.9888	3.16776		25.8827			-2.73514	24.4574		-19.651			10.3285	-14.8387			27.4683		22.9862	25.0479		-49.984	-33.8218
	1.00117	16.7894		0.785549			-14.4494	10.063		-19.5659			22.4478	9.20796			-31.3658		-16.3111	20.2922		-44.4735	-11.0019
	6.00309	18.1672		-4.19677			15.8292	3.8766		-0.645853			17.3594	35.5069			-21.0783		-18.5597	32.0784		-25.6441	-31.8704
	15.9845	25.3645		-11.5964			-6.23179	-6.27445		0.940873			7.10895	17.4597			-5.89986		-8.04116	20.5068		-39.5867	14.1831
	10.7141	-2.85442		-0.429874			-13.9642	19.758		-19.3905			8.24544	1.94042			-5.03979		12.7299	35.7781		-7.0948	-38.3232
	32.1673	9.96018		-5.98552			-2.82114	-0.0930134		-13.4731			24.5694	10.2305			13.0392		-11.5717	13.9438		-30.7333	0.0986988
	16.5047	20.3542		23.4066			-10.1906	15.8169		-18.8652			13.9708	27.9914					-3.40844	30.4281		-21.3619	20.2741
	10.9238	10.091		-6.19182			8.76281	30.2329		-9.57121			21.3767	36.0917					-16.7552	25.5637		-41.4255	-16.9808
	18.0128	-6.48832		8.10881			3.43257	21.3331		-8.74306			41.5398	-17.0246					17.4326	32.1127		-20.932	-52.6115
	26.4562	22.6218		-3.9174			-2.83586	23.1861		-5.63293			7.19112	18.6649					-29.1535	16.4167		-30.8545	-25.6262
	19.7079	26.1746		-4.77305			14.7202	2.50342		-23.4668			20.9178	26.8139					-10.1299	2.16007		-38.4153	-49.5342
	23.2363	18.6193		-1.80267			0.541645	-7.86921		-18.3128			21.3323	18.1097					-0.568845	35.7746		-43.9195	-44.3011
	14.4348	25.7834		-2.64554			-12.4913	11.409		-2.63668			25.3623	9.59405					4.10688	24.5683		-40.9651	-15.4375
	-16.8469	28.5025		-6.75892			5.1733	6.5611		-4.37958			-12.2608	9.71761					1.06087	18.7222		-40.4767	-24.0879
	28.7235	15.7584		0.945178			-7.74047	7.22016		-1.13143			29.5655	23.9902					10.7452	38.9371		-40.3742	-36.9929
	7.29767	10.9488		20.0352			8.94949	5.94326		-15.6023			-28.1136	34.6087					0.0806896	-8.22502		-39.5382	-12.5924
	5.84002	21.1184		-7.55649			-9.37913	5.246		-16.1514			9.6468	17.2072					19.5866	30.5206		-33.6068	-38.8973
	21.9611	29.4269		5.8388			7.24678	-3.04965		-5.96433			11.4936	29.5899					17.4911	38.3677		-63.4305	-25.5976
	3.30372	18.0549		-1.15104			10.0682	8.40151		-5.50998			38.3094	-11.5284					2.63165	17.6783		-26.789	-33.6295
	31.4085	22.9559		-6.51844			-18.3201	6.76123		-20.9927			-11.3032	32.3039					-38.0717	35.3315		-31.1287	-44.2046
	-2.70493	22.8847		-5.8789			-24.9469	-3.72721		-12.0144			28.7051	32.0643					-33.0872	-9.06022		-29.4614	-17.678
	5.75884	31.5183		-17.461			-9.24183	0.257508		0.460737			-23.0051	3.78521					24.8067	32.3604		-31.2141	-15.1528
	21.2574	16.0412		-22.0873			-9.34207	20.8533		-13.9484			27.6415	-1.23282					-18.043	47.5525		-35.7484	-33.5545
	16.8371	28.1257		-4.02364			-20.8727	1.88866		-12.328			13.8941	5.47312					-22.9304	17.1458		-24.6929	-1.85078
	1.88289	24.3851		1.93717			1.40447	25.1472					24.625	29.7648					13.3875	28.8367		-36.9108	-33.7767
	21.6307	25.8178		-6.40023			-13.5208	4.41895					17.6692	11.4088					-16.0622	27.2811		-38.3067	-32.6146
	-20.2359	9.85079		-0.0585492			19.1369	24.8017					-1.11992	30.186					2.68796	22.5995		-9.5872	-38.6929
	18.3995	23.3533		-19.061			-19.4957	-1.57023					24.4832	17.853					-11.9637	35.1528		-24.9106	15.5018
	35.5447	12.1504		-6.93588			-17.8933	17.0294					23.8089	23.0041					22.7551	35.853		-29.671	-36.5258
	23.0821	23.339		-3.47908			7.29187	9.68144					38.2804	33.423					-3.74658	16.4758		-40.48	-23.2986
	17.1243	23.3449		-7.1269			0.121504	-12.0322					-7.77711	15.2235					-17.4869	11.83		-39.0558	-43.6039
	23.7261	25.6562		-5.417			3.43002	8.36266					11.3082	31.9246					-18.6851	27.9979		-51.8681	-30.2649
	7.55205	15.0194		-6.2943			-3.44757	19.7093					-19.2064	-6.48741					-11.0253	32.0123		-37.6704	-28.309
	36.5532	15.7768		-2.2883			-0.502886	7.77165					36.2456	34.128					-29.5562	28.5971		-39.5888	3.04993
	8.67425	23.4398		-6.55022			-5.40204	-7.26897					-7.43405	10.8933					-1.167	19.1098		-41.7264	-13.2508
	22.6399	22.5483		-14.7204			18.4796	12.0492					10.6059	21.507					18.5807	40.2542		-33.072	-49.7567
	31.1455	10.532		4.7971			-6.35259	0.888891					16.3925	6.50105					22.8333	2.67398		-46.5119	-30.0302
	27.5207	25.9964		-0.125918			-15.8279	18.8561					25.1863	29.0599					-18.214	23.695		-33.2533	-37.5227
	14.1354	6.48171		-3.04788			4.57529	23.2254					-6.2872	14.8774					-0.894649	32.8992		-29.3683	-52.5359
	27.2182	22.696		-4.79016			-11.2043	15.0688					21.7365	-14.6937					-4.67306	16.6971		-23.0214	-17.0074
	13.3848	31.0182		-12.2266			-12.2188	6.83941					-4.59944	22.8394					24.5101	28.3532		-40.7076	-11.1307
	24.6058	20.6293		-19.3187			-16.0626	17.6852					28.5564	29.9335					14.4939	34.1746		-31.4661	-36.5556
	11.7747	34.3118		-8.74911			2.62997	1.99012					26.4946	16.4557					28.8625	-6.98673		-12.1476	-26.014
	-0.372493	11.8445		-12.8255			13.2331	2.6857					-18.2234	31.0641					-2.86402	6.89761		-50.6877	-43.958
	26.9584	28.667		5.50518			26.3441	17.4161					17.5836	35.9403					23.2024	19.4826		-35.9738	-12.7687
	23.0556	11.5123		-13.674			-9.73652	9.7041					16.5905	11.7402					-15.5901	32.5792		-58.7885	-19.1394
	23.1332	19.4314		3.78484			6.13112	14.4232					29.804	37.9727					15.4804	-4.92596		-46.6431	2.89522
	-7.69575	34.2824		1.35854			5.74199	17.8924					29.307	40.7291					-5.70342	32.9766		-16.1882	-29.7225
	20.7284	16.3727		-10.3636			13.9007	22.6155					-15.999	13.6126					4.67951	15.1983		-57.4322	-34.8696
	6.00438	13.9331		-6.48909			-9.59038	22.4274					-19.0253	38.1177					9.76192	1.77541		-48.3539	-39.2462
	8.77253	23.217		-17.1374			13.9029	20.564					16.6592	18.2382					-20.031	32.2579		-44.5388	-37.0038
	25.3614	-0.515377		4.57682			-27.1279	14.8396					22.2754	30.0671					26.6189	27.0796		-60.8307	-7.36346
	22.6579	18.7996		-18.6942			-0.293437	3.94337					-20.8498	20.389					6.57885	21.7996		-44.511	-17.6901
	14.0146	33.8708		-7.44796			-3.50755	10.4138					28.0381	33.1422					25.5439	21.6141		-26.3749	-19.7169
	14.5233	20.5649		4.35535			-11.3696	-7.37865					1.68145	24.5112					-8.94632	31.2944		-4.44333	-54.407
	13.6739	28.8384		-18.5876			15.8509	7.56229					9.54404	18.4415					8.28439	21.4875		-20.1401	-40.6312
	9.47991	30.7305		-3.55686			-5.93211	-4.68838					-13.0365	17.9974					-24.0142	37.774		-26.3798	-31.8617
	19.1469	25.7952		-1.64314			-0.70112	18.1041					25.492	1.29666					7.94288	40.0843		-49.4176	-32.4096
	28.6185	16.0888		-4.39926			-0.601354	1.24085					2.90272	4.95748					-6.30504	29.0215		-11.9609	15.6403
	2.56096	32.4179		-2.34128			-20.3207	19.0862					-16.9248	36.8098					13.5744	27.7301		-49.0478	-10.7826
	25.4136	18.9384		5.07179			9.33807	5.94155					32.4807	36.0396					11.2664	12.6231		-42.5219	-24.5493
	10.255	20.2336		-3.17219			3.43365	6.0326					13.9301	18.0963					-30.8593	-21.9569		-43.5389	12.6617
	4.95056	17.478		0.626172			-12.3645	-11.2974					-20.7851	-11.1946					-16.9583	25.4677		-54.6584	-3.5076
	4.40604			-6.28412			-24.0372	15.0276					14.4623	34.7541					18.516	31.2427		-23.2396	-32.7106
	16.5787			-12.7064			-11.7924	8.55349					5.4388	15.5976					-26.6892	36.7661		-57.3822	-55.4695
	15.1113						-10.0848	-0.862454					33.4347	-14.3329					11.5061	20.3913		-47.008	-41.8397
	12.4625						-9.68665	2.68539					0.592782	24.8566					11.5524	27.3814		-26.332	5.22026
	-9.99603						-5.24248	-0.358747					27.8242	40.5059					26.1639	3.20988		-1.32002	-29.2348
	25.7227						7.67057	7.83095					26.7147	30.3762					18.4184	30.5147		-67.8502	-30.6385
	20.9793						-20.5527	16.9561					13.8738	5.44833					-3.87772	33.235		-22.9035	-33.7679
	5.29544						5.14645	2.86934					46.2958	27.8971					26.9041	27.6944		-24.1076	-12.4522
	6.02387						-11.6607	23.5909					-31.3	8.42467					-23.0658	33.6686		-46.1341	-57.1147
	27.8891						10.1435	0.869123					24.7797	-0.182577					19.743	23.3889		-29.2972	-9.94944
	4.54354							-13.1562					19.4319	27.3262					-4.8973	31.6887		-23.8662	-60.1205
								-14.0465					-5.83387	-3.29545					-13.35	21.4097		7.64212	18.0026
								2.95579					-11.7095	31.9279					-19.1685	39.934		-2.529	-40.9307
								8.78537					-1.22772	32.3531					-28.2164	15.7993		-14.7659	-37.0779
								13.0452					28.5308	23.7423					-16.6263	20.6866		-26.3487	-25.3399
								-1.11218					28.6147	31.3285					-26.555	31.9474		-26.5051	-35.132
								9.1237					16.8834	23.8573					23.2615	33.7262		-34.9718	-18.1384
								6.62516					34.5468	26.3282					-3.15105	24.7002		-55.6333	-28.5023
								14.7716					-4.9366	29.5332					-24.6459	19.8638		-18.5812	-22.8889
								15.6763					-14.4305	11.886					15.6216	15.3286		-56.1501	-37.9529
								13.9993					14.1091	19.1094					18.3486	31.4188		-41.984	-24.516
								6.92516					35.8911	35.3719					-17.2036	-2.15565		-33.2134	-50.2016
								4.22824					8.29968	12.0835					11.8709	22.6086		29.5652	-22.1243
								11.7076					30.2008	39.1359					-2.53519	32.4479		-21.7695	-21.6642
								-0.200446					33.6406	6.44532					23.853	3.10115		0.126402	-32.4261
								3.57193					29.9962	14.4149					-11.8458	20.4472		15.5256	3.25609
								10.4788					14.885	37.2798					-9.09871	31.5605		-29.4195	-32.4466
								4.55542					-18.2789	-3.68317					29.2525	26.4598		-33.8025	-16.6356
													24.9157	27.4099					20.4832	29.6498		20.8027	-46.396
													27.7779	-29.1429					0.776409	31.0377		-18.7031	-34.1495
													5.73391	32.5282					-27.3495	28.2935		-47.2561	12.6865
													10.5945	23.5957					-12.7893	17.4116		-44.8918	-25.0388
													13.2145	29.4151					5.36142	23.5087		-46.3827	-39.3938
													21.0004	0.535273					-18.4177	29.2697		-19.3867	-51.6416
													-22.9922	17.7953					25.069	28.4484		-59.824	32.2925
													24.1415	39.5847					-25.5102	11.3406		0.534647	-12.4506
													35.5974	28.8937					19.82	7.95178		-36.8386	-22.8205
													15.0323	-26.9869					-18.7925	39.1162		-50.2329	-16.2187
													18.2148	19.3316					-30.9842	32.4037			-17.7398
													28.1005	-4.21824					-19.3774	34.7621			-24.2647
													-9.89198	13.6685					-28.0812	33.1907			-41.9162
													38.0055	9.21576					-23.5828	23.9908			-35.6886
													38.0957	22.6032					-24.5208	32.1329			-27.7144
													3.06357	15.1729					-19.857	-12.1447			17.2713
													30.8054	31.5331					-3.58456	7.16424			-31.6017
													-18.6304	40.3272					-24.3365	-20.7154
													5.84824	10.0096					7.34849	13.0165
													12.3325	-5.19805					-7.60619	17.3059
													-9.13878	14.5343					-32.8569	15.6284
													-6.23476	16.2751					-14.8716	22.5135
													8.43346	33.5798					-27.402	7.45935
													-19.1243	19.3296					-7.64037	-13.9076
													-15.5192	19.097					-11.2746	15.8453
													-15.2026	30.7236					15.5901	15.6352
													32.0886	41.9017					-16.5655	31.6704
													14.7952	13.2832					-15.3107	24.1746
													-2.59172	0.509664					-14.9827	5.78241
													-25.188	15.5907					29.1357	25.8762
													19.737	32.0239					-5.52612	25.2053
													19.3211	29.678					-19.8243	16.7726
													15.4781	23.6399					-15.4514	30.3098
													17.8563	21.7625					-12.2048	-5.64905
													12.9594	31.662					13.4922	7.3934
													7.50915	10.7797					-26.9494	6.43283
													33.3742	21.5673					-10.5505	-12.3432
													15.1859	22.5729					-22.6994	19.7888
													-17.0372	38.8579					16.4225	7.55807
													35.6218	15.8575					22.1633	21.084
													31.8343	22.5948					-10.6733	-4.57238
													16.1602	39.5439					-23.6221	5.79495
													40.2933	28.7549					-24.8967	15.7596
													23.5572	34.722					20.8127	-4.09603
													12.1436	35.2365					22.7659	22.4459
													-11.7732	-3.33248					-25.3062	4.59365
													33.3677	24.4575					17.3933	11.3777
													9.22702	13.553					12.8731	20.7473
													-2.43383	35.8074					-20.494	24.7005
													0.311634	4.07764					-14.404	6.21278
													35.3095	-7.38437					-23.1875	-10.3341
													19.6391	26.0157					-16.1884	23.3855
													19.3683	-1.8463					-10.1613	25.0508
													31.7141	24.7625					1.63363	-9.05025
													6.9054	25.6616					-11.426	32.2676
													24.8981	12.3415					-7.37786	17.4814
													-2.14002	11.1386					21.4136	5.70676
													-14.6239	13.441					-6.71378	22.314
													31.6771	47.3681					0.00903822	-23.9716
													12.5706	28.3999					-23.3765	-20.3371
													-0.81372	33.4279					1.68515	25.8545
													27.2986	0.995821					-15.6153	14.509
													-12.0845	6.68095					20.0255	27.6323
													20.3493	23.5286					-15.5533	29.4217
													2.93501	27.069					0.613472	-1.80117
													22.4133	25.5506					-9.73094	6.6465
													-8.18279	16.0351					-5.95628	28.2674
													-16.5092	-14.044					-8.70189	2.37933
													6.94809	39.1227					11.6152	7.34251
													13.9562	24.6775					4.76256	21.7216
													24.6172	31.6531					16.4293	18.8364
													-8.80051	11.9186					7.19655	25.3785
													9.39684	41.3705					28.0681	21.2941
													14.6897	26.6952					-5.03048	-5.21988
													-14.6473	36.1428					-20.8911	5.02526
													27.1626	49.2877					-16.9188	9.95514
													30.1311	11.7428					-28.6193	13.6881
													41.1712	28.9062					-20.0212	-7.35611
													-0.617502	24.1074					26.7629	28.4275
													-5.82886	-12.8519					-12.9517	27.6736
													-6.03931	26.5001					1.36724	29.4833
													11.0945	18.8163					-18.7908	20.8996
													-7.08399	33.5998					26.7679	10.8312
													2.17298	39.518					-4.96846	11.8126
													6.54004	14.9735					-7.43	-1.0621
													38.167	1.59741					21.6242	0.425833
													-17.6597	16.2937					-22.1194	-7.62221
													29.2391	25.9325					-21.5804	27.9187
													-10.1502	34.6997					-21.3681	18.7204
													-2.44192	2.74853					-29.5359	11.802
													-10.0479	26.8798					-23.1687	23.5669
													21.3138	9.90577					-16.9404	28.0855
													27.8751	-32.6681					-26.19	8.96361
													13.1718	6.97314					-7.28268	-15.7216
													19.0239	14.7315					18.6973	25.0054
													24.2048	5.88312					1.7825	7.53147
													-24.7036	28.9034					-28.28	41.2397
													13.9652	36.0413					-11.5492	16.0923
													24.8602	21.6976					-1.05837	26.8213
													-1.75918	19.507					-19.5122	23.4662
													-1.19806	35.8335					-5.64774	-2.17634
													32.5253	34.5323					1.46131	21.4847
													27.1817	15.7946					-4.24971	-9.39451
													24.7557	9.46503					-32.8592	-25.4432
													-13.8963	6.07569					-22.9074	1.30339
													15.577	28.3093					-28.991	16.3276
													-11.0998	26.8763					7.66134	-17.6264
													20.5998	29.2549					14.1606	0.389985
													40.7248	0.54336					1.53927	4.802
													11.3963	40.9412					-18.3944	21.0377
													36.576	23.4836					-25.1802	34.1534
													4.14754	32.1853					6.56772	32.6685
													28.4685	-1.66434					-27.5862	13.524
													7.11969	29.753					-19.7956	-2.62772
													8.57752	25.4619					-7.33254	28.5706
													4.1092	35.9791					-9.11537	40.9616
													-10.3016	21.8249					-5.48277	22.3139
													-26.3066	4.74239					-21.2499	25.0166
													25.135	15.064					3.86658	29.4003
													-7.90516	31.081					-0.85334	19.2322
													11.7044	1.41455					-15.8153	25.463
													-31.6874	5.97495					22.8815	26.1801
													-24.3294	33.2181					-27.1732	21.0252
													36.6333	35.0921					-13.6159	22.9147
													13.2431	-6.83852					-2.6617	19.3317
													20.4146	21.4826					-21.2024	30.0541
													16.4677	3.73759					11.3238	-18.0069
													4.97881	20.157					-29.6532	-0.567087
													12.6658	30.5622					-6.57271	17.9529
													4.77459	34.0805					13.5961	15.7239
													23.8085	24.9688					-6.13983	19.183
													-14.0331	17.7799					-22.1177	7.25151
													32.5035	35.7146					9.7315	-5.52124
													4.96648	12.3961					-17.7599	20.9047
													35.1835	34.2599					6.19926	2.65067
													-19.4555	24.3487					-21.4119	32.1105
													30.7848	12.3131					7.72155	-5.69704
													-3.97255	-0.0236386					-26.6169	8.84715
													37.3002	38.81					-31.1752	27.4961
													17.7582	25.1064					-23.1327	1.05953
													26.0422	-16.3002					-28.1265
													23.2002	28.3383					-7.8284
													33.3611	16.0114					-18.7888
													28.2743	29.0056					-5.41697
													-3.43076	34.8277					19.2392
													-7.14627	39.3539					-9.80034
													31.861	38.0801					-5.35555
													32.7878	-2.71109					-34.612
													4.79069	12.9138					-32.22
													16.3087	7.95045
													33.2892	23.5314
													24.8058	-10.9034
													39.0867	32.2732
													22.5494	9.13003
													-9.02311	41.3961
													-12.3118	12.1672
													-1.60636	41.1579
													29.8144	39.9651
													5.03281	47.156
													37.0398	38.2973
													24.7511	30.2587
													-18.7921	33.6467
													7.1674	-15.4578
													30.004	22.3267
													-8.67467	5.04215
													-24.0131	33.0728
													5.5133	16.6126
													13.2616	8.1186
													22.4509	19.2535
													30.5921	-4.76906
													40.596	-9.30894
													25.1019	19.0547
													-16.337	22.4178
													-1.24268	-22.1979
													35.674	8.24911
													3.5526	18.1868
													-0.387282	24.4116
													25.1563	43.3864
													30.6277	0.163552
													29.4329	30.4838
													5.23538	-2.2358
													22.2881	22.9113
													32.2003	15.4257
													23.6013	36.7295
													33.1104	-0.653176
													-2.94985	4.81408
													12.5055	32.0221
													2.51178	0.31598
													29.0828	5.22544
													27.8046	10.2002
													5.18144	28.2452
													46.7095	42.5229
													-5.59328	19.7066
													17.9672	38.3464
													-19.9844	15.0055
													15.6593	26.1238
													7.72601	32.4957
													-17.9284	-28.2575
													-5.03873	-3.78334
													18.1931	22.9744
													35.4488	-13.8493
													44.1094	-9.39216
													10.7937	33.6248
													14.8121	28.3349
													9.48233	-3.33686
													26.3311	4.75514
													13.0969	7.03165
													12.4415	24.2361
													29.3187	9.69038
													22.395	-13.7546
													-12.3657
													-24.8414
													37.081
													25.9451
													33.5565
													12.5723
													-19.3653
													17.1023
													28.9834
													18.1195
													-25.7829
													27.5157
													-4.81523
													-1.41955
													12.0694
													13.2445
													-1.30857
													-16.3689
													26.9056
													1.95322
													11.7181
													30.2341
													7.14538
													1.298
													0.56007
													5.6577
													7.68058
													-9.33804
													7.65042
													6.85713
													12.3674
													3.25064
													11.9745
													-13.911
													-3.10932
													11.7193
													10.5835
													22.9175
													23.8931
													29.609
													17.4631
													7.26996
													22.7305
													-11.3817
													-1.64676
													-16.6674
													-6.74759
													22.0778
													43.0043
													2.64506
													-21.1451
													10.9268
													-11.8989
													11.8527
													26.4862
													8.39211
													-2.69817
													27.1148
													10.3434
													-7.74227
													-17.5936
													-2.31131
													-4.70621
													1.31801
													-3.6516
													-25.2558
													9.63776
													5.55091
													5.23276

## Sheet: Fig. 9c,f
	Figure 9c				Figure 9f
	Aspect ratio 1:2				Aspect ratio 1:2
	Stress Fibre Tilt (°)				Stress Fibre Tilt (°)
	Control	20nM LatA			Control	20nM LatA
	-1.43	-4.54			-5.48	-13.18
	3.15	-21.23			-4.96	-8.74
	-1.11	0.74			-4.12	-8.02
	-0.17	-4.37			-3.33	-7.16
	1.59	-4.14			-2.57	-6.75
	1.45	-5.07			-2.5	-6.21
	-0.83	-7.13			-2.39	-6.17
	2.82	-2.15			-2.16	-6.03
	3.08	-6.86			-2.12	-5.79
	7.95	-3.85			-2.05	-5.75
	-6.07	-20.99			-1.79	-5.75
	-0.53	-4.94			-1.63	-5.59
	3.55	-6.58			-1.61	-5.55
	7.93	-5.7			-1.58	-5.09
	-0.02	-18.03			-1.33	-5.07
	5.94	2.17			-1.19	-5.06
	1.82	-5.67			-0.97	-4.47
	-0.47	-1.26			-0.9	-4.22
	1.25	-8.94			-0.85	-4.09
	16.04	-12.16			-0.84	-3.99
	-0.33	-4.36			-0.83	-3.92
	3.26	-4.63			-0.71	-3.91
	2.36	-4.64			-0.7	-3.89
	0.83	1.35			-0.63	-3.75
	18.18	-7.64			-0.38	-3.74
	4.52	-6.19			-0.13	-3.66
	7.48	-3.08			-0.13	-3.57
	10.21	-4.95			-0.1	-3.56
	3.31	-5.4			-0.01	-3.46
	-0.96	-5.83			0.01	-3.43
	-1.35	-2.07			0.02	-3.31
	-0.1	-3.56			0.04	-3.3
	-1.11	-17.23			0.16	-3.27
	3.5	-4.38			0.22	-3.25
	-2.22	-5.98			0.24	-3.22
	-1.08	-14.23			0.25	-3.17
	3.18	-0.8			0.32	-3.17
	9.3	-2.81			0.34	-3.1
	3.56	-3.36			0.35	-2.99
	1.45	-2.54			0.36	-2.87
	1.28	-3.59			0.37	-2.84
	-0.59	-8.55			0.45	-2.73
	-3.43	-5.97			0.47	-2.51
	0.35	-3.95			0.64	-2.48
	6.86	-8.25			0.64	-2.28
	-1.77	-11.41			0.66	-2.22
	0.54	1.24			0.7	-2.2
	-0.39	-6			0.82	-2.19
	-1.25	-4.32			0.83	-2.12
	0.28	-1.47			0.91	-2.05
	10.92	-5.24			0.91	-2.01
	1.79	-2.1			0.98	-1.97
	3.64	-3.45			1.02	-1.79
	3.9	-2.09			1.04	-1.76
	-1.28	-8.96			1.17	-1.73
	13.44	0.28			1.18	-1.69
	-0.18	-9.73			1.21	-1.63
	-1.48	-3.27			1.21	-1.6
	1.21	-5.91			1.35	-1.56
	0.98	-2.24			1.48	-1.47
	4.97	-6.37			1.63	-1.46
	1.25	-3.27			1.69	-1.45
	-2.22	-26.7			1.73	-1.39
	7.94	-2.44			1.83	-1.36
	15.15	-2.8			1.87	-1.32
	0.57	-7.32			1.92	-1.25
	-2.93	-8.02			2.02	-1.24
	1.58	-7.02			2.12	-1.22
	7.05	-6.71			2.17	-1.18
	2.08	-6.74			2.33	-1.14
	1.21	-2.03			2.35	-1.14
	7.43	-7.24			2.55	-1.11
	2.05				2.63	-1.08
	2.73				2.87	-1.08
	-0.17				2.94	-1.08
	0.42				3.03	-1.07
	2.36				3.24	-1.03
	-3.26				3.57	-0.85
	-1.54				3.59	-0.79
	1.29				4	-0.79
	6.46				4.03	-0.78
	6.02				4.14	-0.76
	6.58				4.45	-0.75
	6.58				4.87	-0.63
	6.16				4.89	-0.51
	1.58				4.96	-0.44
	2.62				5.39	-0.42
	-3.52				5.96	-0.39
	3.61				6.09	-0.38
	0.88				6.12	-0.35
					6.13	-0.34
					6.73	-0.33
					7.63	-0.32
					8.96	-0.15
					8.97	-0.14
					9.03	-0.12
					9.14	-0.06
					9.22	-0.02
					10.15	0
					12.14	0.27
						0.32
						0.47
						0.54
						0.56
						0.67
						0.75
						1.01
						1.04
						1.12
						1.14
						1.54
						1.76
						1.82
						2.2
						2.54
						2.57
						2.61
						3.13
						3.81
						4.47
						5.04
						6.3
						7.1
						7.15

## Sheet: Supplementary Fig. 2d
Supplementary Figure 2d		anti-mDia1, anti-aTubulin

[truncated: 9 more sheets: Supplementary Fig. 2f, Supplementary Fig. 5f, Supplementary Fig. 5g, Supplementary Fig. 6e, Supplementary Fig. 7b, Supplementary Fig. 7c, Supplementary Fig. 7d, Supplementary Fig. 11a, Supplementary Fig. 11b,c]
